# Supplementary material for: ﻿New genera and species of coniferous twig-inhabiting Rhytismatales from China
Source: IMA Fungus. 2025 Feb 17;16:e138790. doi: 10.3897/imafungus.16.138790 (PMC11882027; doi:10.3897/imafungus.16.138790)
Supplement: XML Treatment for Abiomyces [file imafungus.16.138790-treatment1.xml]

<!DOCTYPE tp:taxon-treatment
  PUBLIC "-//TaxonX//DTD Taxonomic Treatment Publishing DTD v0 20100105//EN" "tax-treatment-NSO.dtd">
<tp:taxon-treatment xmlns:tp="http://www.plazi.org/taxpub"><tp:treatment-meta><kwd-group><label>Taxon classification</label><kwd>
                <named-content content-type="kingdom">Animalia</named-content>
              </kwd><kwd>
                <named-content content-type="order">Rhytismatales</named-content>
              </kwd><kwd>
                <named-content content-type="family">Rhytismataceae</named-content>
              </kwd></kwd-group><mixed-citation publication-type="journal"><person-group><name><surname>Zhuo</surname><given-names>Lan</given-names></name><name><surname>Wang</surname><given-names>Hai-Qi</given-names></name><name><surname>Zhang</surname><given-names>Peng</given-names></name><name><surname>Sui</surname><given-names>Xiao-Nan</given-names></name><name><surname>Guo</surname><given-names>Mei-Jun</given-names></name><name><surname>Wang</surname><given-names>Shi-Juan</given-names></name><name><surname>Hou</surname><given-names>Cheng-Lin</given-names></name></person-group><article-title>﻿New genera and species of coniferous twig-inhabiting <italic><tp:taxon-name><tp:taxon-name-part taxon-name-part-type="genus" reg="Rhytismatales">Rhytismatales</tp:taxon-name-part></tp:taxon-name></italic> from China</article-title><source>IMA Fungus</source><day>17</day><month>02</month><year>2025</year><volume>16</volume><pub-id pub-id-type="doi">10.3897/imafungus.16.138790</pub-id></mixed-citation></tp:treatment-meta><tp:nomenclature><label>﻿</label><tp:taxon-name>
              <object-id xmlns:xlink="http://www.w3.org/1999/xlink" content-type="arpha" xlink:type="simple">088C8184-676C-5F25-8B76-021B5A7D08CE</object-id>
              <tp:taxon-name-part taxon-name-part-type="genus" reg="Abiomyces">Abiomyces</tp:taxon-name-part>
              <object-id xmlns:xlink="http://www.w3.org/1999/xlink" content-type="mycobank" xlink:type="simple">856584</object-id>
            </tp:taxon-name><tp:taxon-authority>Lan Zhuo &amp; C.L. Hou</tp:taxon-authority><tp:taxon-status xmlns:xlink="http://www.w3.org/1999/xlink" xlink:type="simple">gen. nov.</tp:taxon-status></tp:nomenclature><tp:treatment-sec sec-type="etymology" id="SECID0E1XAE"><title>Etymology.</title><p>Referring to the type that growing on twigs of <italic><tp:taxon-name><tp:taxon-name-part taxon-name-part-type="genus" reg="Abies">Abies</tp:taxon-name-part></tp:taxon-name></italic>.</p></tp:treatment-sec><tp:treatment-sec sec-type="diagnosis" id="SECID0EHYAE"><title>Diagnosis.</title><p>This new genus is similar to <italic><tp:taxon-name><tp:taxon-name-part taxon-name-part-type="genus" reg="Coccomyces">Coccomyces</tp:taxon-name-part></tp:taxon-name></italic> De Not. on coniferous twigs and barks, but differs from <italic><tp:taxon-name><tp:taxon-name-part taxon-name-part-type="genus" reg="Coccomyces">Coccomyces</tp:taxon-name-part></tp:taxon-name></italic> by truncate acsi. <italic><tp:taxon-name><tp:taxon-name-part taxon-name-part-type="genus" reg="Abiomyces">Abiomyces</tp:taxon-name-part></tp:taxon-name></italic> is also similar to <italic><tp:taxon-name><tp:taxon-name-part taxon-name-part-type="genus" reg="Therrya">Therrya</tp:taxon-name-part></tp:taxon-name></italic> Sacc., but differs in having simple paraphyses, which do not form an epithecium, and aseptate ascospores.</p></tp:treatment-sec><tp:treatment-sec sec-type="type species" id="SECID0EJZAE"><title>Type species.</title><p><italic><tp:taxon-name><tp:taxon-name-part taxon-name-part-type="genus" reg="Abiomyces">Abiomyces</tp:taxon-name-part><tp:taxon-name-part taxon-name-part-type="species" reg="laojunshanensis">laojunshanensis</tp:taxon-name-part></tp:taxon-name></italic> Lan Zhuo &amp; C.L. Hou, described below.</p></tp:treatment-sec><tp:treatment-sec sec-type="Sexual morph" id="SECID0E1ZAE"><title>Sexual morph.</title><p><bold><italic>Ascomata</italic></bold> on twigs of <italic><tp:taxon-name><tp:taxon-name-part taxon-name-part-type="genus" reg="Abies">Abies</tp:taxon-name-part></tp:taxon-name></italic>, scattered, round or slightly irregular, black (#000000), opening by radial or irregular splits to expose a yellow (#ffd400) to pale orange (#ffa500) hymenium. In median vertical section, ascomata intracortical. <bold><italic>Lips</italic></bold> absent. <bold><italic>Covering stroma</italic></bold> well developed. <bold><italic>Basal Covering stroma</italic></bold> poorly developed. <bold><italic>Internal matrix of Covering stroma</italic></bold> present, consisting of hyaline, thin-walled, angular cells with some irregular crystalloids and short hyphae. <bold><italic>Subhymenium</italic></bold> consisting of small, hyaline cells. <bold><italic>Paraphyses</italic></bold> filiform, simple. <bold><italic>Asci</italic></bold> clavate, thin-walled, J–, 8-spored. <bold><italic>Ascospores</italic></bold> aseptate, filiform, hyaline, without a gelatinous sheath.</p></tp:treatment-sec><tp:treatment-sec sec-type="Asexual morph" id="SECID0EW3AE"><title>Asexual morph.</title><p><bold><italic>Conidiomata</italic></bold> and <bold><italic>zone lines</italic></bold> not seen.</p></tp:treatment-sec><tp:treatment-sec sec-type="notes" id="SECID0EQ4AE"><title>Notes.</title><p>Phylogenetically, the molecular sequences of species belonging to this new genus form a distinct lineage (Clade 3, Fig. <xref ref-type="fig" rid="F43">1</xref>) with high support (MLB = 100%, MPB = 97%, PP = 1.00). In the phylogenetic tree, the sequences of species of <italic><tp:taxon-name><tp:taxon-name-part taxon-name-part-type="genus" reg="Abiomyces">Abiomyces</tp:taxon-name-part></tp:taxon-name></italic> are clustered with sequences of species of <italic><tp:taxon-name><tp:taxon-name-part taxon-name-part-type="genus" reg="Cudoniaceae">Cudoniaceae</tp:taxon-name-part></tp:taxon-name></italic>, a group of fungi that live in the soil and leaf litter. Some species of <italic><tp:taxon-name><tp:taxon-name-part taxon-name-part-type="genus" reg="Cudoniaceae">Cudoniaceae</tp:taxon-name-part></tp:taxon-name></italic> are associated with conifer, so that the species of <italic><tp:taxon-name><tp:taxon-name-part taxon-name-part-type="genus" reg="Abiomyces">Abiomyces</tp:taxon-name-part></tp:taxon-name></italic> and <italic><tp:taxon-name><tp:taxon-name-part taxon-name-part-type="genus" reg="Cudoniaceae">Cudoniaceae</tp:taxon-name-part></tp:taxon-name></italic> may have evolved together in the same habitat.</p><p>Morphologically, the ascomatal shape of <italic><tp:taxon-name><tp:taxon-name-part taxon-name-part-type="genus" reg="Abiomyces">A.</tp:taxon-name-part><tp:taxon-name-part taxon-name-part-type="species" reg="laojunshanensis">laojunshanensis</tp:taxon-name-part></tp:taxon-name></italic> is similar to those of <italic><tp:taxon-name><tp:taxon-name-part taxon-name-part-type="genus" reg="Coccomyces">Coccomyces</tp:taxon-name-part></tp:taxon-name></italic> and <italic><tp:taxon-name><tp:taxon-name-part taxon-name-part-type="genus" reg="Therrya">Therrya</tp:taxon-name-part></tp:taxon-name></italic> that develop on twigs of conifers. Until now, 16 species of <italic><tp:taxon-name><tp:taxon-name-part taxon-name-part-type="genus" reg="Coccomyces">Coccomyces</tp:taxon-name-part></tp:taxon-name></italic> have been reported growing on coniferous twigs and bark (<ext-link xmlns:xlink="http://www.w3.org/1999/xlink" xlink:href="https://www.ars.usda.gov/" ext-link-type="uri" xlink:type="simple">https://www.ars.usda.gov/</ext-link>). However, except for <italic><tp:taxon-name><tp:taxon-name-part taxon-name-part-type="genus" reg="Coccomyces">Co.</tp:taxon-name-part><tp:taxon-name-part taxon-name-part-type="species" reg="mertensianae">mertensianae</tp:taxon-name-part></tp:taxon-name></italic>, other species in <italic><tp:taxon-name><tp:taxon-name-part taxon-name-part-type="genus" reg="Coccomyces">Coccomyces</tp:taxon-name-part></tp:taxon-name></italic> lacks apically truncate asci. Species of <italic><tp:taxon-name><tp:taxon-name-part taxon-name-part-type="genus" reg="Therrya">Therrya</tp:taxon-name-part></tp:taxon-name></italic> differ from <italic><tp:taxon-name><tp:taxon-name-part taxon-name-part-type="genus" reg="Abiomyces">A.</tp:taxon-name-part><tp:taxon-name-part taxon-name-part-type="species" reg="laojunshanensis">laojunshanensis</tp:taxon-name-part></tp:taxon-name></italic> by apically inflated paraphyses embedded in gelatinous sheaths forming an epithecium and multi-septate ascospores (<xref ref-type="bibr" rid="B71">Reid and Cain 1961</xref>; <xref ref-type="bibr" rid="B74">Sherwood 1980</xref>). Based on the separate phylogenetic positions and morphological characteristics, we propose <italic><tp:taxon-name><tp:taxon-name-part taxon-name-part-type="genus" reg="Abiomyces">Abiomyces</tp:taxon-name-part></tp:taxon-name></italic> as a separate genus.</p></tp:treatment-sec><tp:treatment-sec><!--Section generated to contain objects referenced in tp:taxon-treatment.--><fig id="F43" position="float" orientation="portrait"><object-id xmlns:xlink="http://www.w3.org/1999/xlink" content-type="doi" xlink:type="simple">10.3897/imafungus.16.138790.figure1</object-id><object-id xmlns:xlink="http://www.w3.org/1999/xlink" content-type="arpha" xlink:type="simple">239FA20C-3C60-59F2-ACC3-05C2FA51E7D6</object-id><label>Figure 1.</label><caption><p>Phylogenetic tree derived from maximum likelihood analysis of combined <abbrev xmlns:xlink="http://www.w3.org/1999/xlink" xlink:title="internal transcribed spacer" id="ABBRID0ENJAE" xlink:type="simple">ITS</abbrev>, <abbrev xmlns:xlink="http://www.w3.org/1999/xlink" xlink:title="nuclear ribosomal RNA gene" id="ABBRID0ERJAE" xlink:type="simple">nrLSU</abbrev>, and <abbrev xmlns:xlink="http://www.w3.org/1999/xlink" xlink:title="mitochondrial rDNA gene" id="ABBRID0EVJAE" xlink:type="simple">mtSSU</abbrev> rDNA sequences of <italic><tp:taxon-name><tp:taxon-name-part taxon-name-part-type="genus" reg="Rhytismatales">Rhytismatales</tp:taxon-name-part></tp:taxon-name></italic>, using <italic><tp:taxon-name><tp:taxon-name-part taxon-name-part-type="genus" reg="Cudoniella">Cudoniella</tp:taxon-name-part><tp:taxon-name-part taxon-name-part-type="species" reg="clavus">clavus</tp:taxon-name-part></tp:taxon-name></italic> (AFTOL-ID 166) and <italic><tp:taxon-name><tp:taxon-name-part taxon-name-part-type="genus" reg="Pezicula">Pezicula</tp:taxon-name-part><tp:taxon-name-part taxon-name-part-type="species" reg="carpinea">carpinea</tp:taxon-name-part></tp:taxon-name></italic> (KUS-F51029) as outgroups. Bootstrap support values for <abbrev xmlns:xlink="http://www.w3.org/1999/xlink" xlink:title="Maximum likelihood" id="ABBRID0EWKAE" xlink:type="simple">ML</abbrev> analysis (MLB) and MP analysis (MPB) greater than 70% and Bayesian posterior probabilities (PP) greater than 0.95 are given above the nodes. Names of new species and a new combination are written in <bold>bold</bold>. Species name <sup>T</sup> – Type species; Species name <sup>H</sup> – Holotype.</p></caption><graphic xmlns:xlink="http://www.w3.org/1999/xlink" xlink:href="imafungus-16-e138790-g001.jpg" position="float" orientation="portrait" xlink:type="simple" id="oo_1252998.jpg"><uri content-type="original_file" xlink:type="simple">https://binary.pensoft.net/fig/1252998</uri></graphic></fig></tp:treatment-sec><ref-list><ref id="B71"><mixed-citation xmlns:xlink="http://www.w3.org/1999/xlink" xlink:type="simple"><person-group><name name-style="western"><surname>Reid</surname><given-names>J</given-names></name><name name-style="western"><surname>Cain</surname><given-names>RF</given-names></name></person-group> (<year>1961</year>) <article-title>The genus <italic><tp:taxon-name><tp:taxon-name-part taxon-name-part-type="genus">Therrya</tp:taxon-name-part></tp:taxon-name></italic>.</article-title><source>Canadian Journal of Botany</source><volume>39</volume>: <fpage>1119</fpage>–<lpage>1129</lpage>. <ext-link xlink:href="10.1139/b61-098" ext-link-type="doi" xlink:type="simple">https://doi.org/10.1139/b61-098</ext-link></mixed-citation></ref><ref id="B74"><mixed-citation xmlns:xlink="http://www.w3.org/1999/xlink" xlink:type="simple"><person-group><name name-style="western"><surname>Sherwood</surname><given-names>MA</given-names></name></person-group> (<year>1980</year>) <article-title>Taxonomic studies in <italic><tp:taxon-name><tp:taxon-name-part taxon-name-part-type="genus">Phacidiales</tp:taxon-name-part></tp:taxon-name></italic>: the genus <tp:taxon-name><tp:taxon-name-part taxon-name-part-type="genus">Coccomyces</tp:taxon-name-part> (<tp:taxon-name-part taxon-name-part-type="subgenus">Rhytismataceae</tp:taxon-name-part>)</tp:taxon-name>.</article-title><source>Occasional papers of the Farlow Herbarium of cryptogamic botany</source><volume>15</volume>: <fpage>1</fpage>–<lpage>120</lpage>. <ext-link xlink:href="10.5962/p.305850" ext-link-type="doi" xlink:type="simple">https://doi.org/10.5962/p.305850</ext-link></mixed-citation></ref></ref-list></tp:taxon-treatment>
