# Supplementary material for: ﻿New genera and species of coniferous twig-inhabiting Rhytismatales from China
Source: IMA Fungus. 2025 Feb 17;16:e138790. doi: 10.3897/imafungus.16.138790 (PMC11882027; doi:10.3897/imafungus.16.138790)
Supplement: XML Treatment for Abiomyces laojunshanensis [file imafungus.16.138790-treatment2.xml]

<!DOCTYPE tp:taxon-treatment
  PUBLIC "-//TaxonX//DTD Taxonomic Treatment Publishing DTD v0 20100105//EN" "tax-treatment-NSO.dtd">
<tp:taxon-treatment xmlns:tp="http://www.plazi.org/taxpub"><tp:treatment-meta><kwd-group><label>Taxon classification</label><kwd>
                <named-content content-type="kingdom">Animalia</named-content>
              </kwd><kwd>
                <named-content content-type="order">Rhytismatales</named-content>
              </kwd><kwd>
                <named-content content-type="family">Rhytismataceae</named-content>
              </kwd></kwd-group><mixed-citation publication-type="journal"><person-group><name><surname>Zhuo</surname><given-names>Lan</given-names></name><name><surname>Wang</surname><given-names>Hai-Qi</given-names></name><name><surname>Zhang</surname><given-names>Peng</given-names></name><name><surname>Sui</surname><given-names>Xiao-Nan</given-names></name><name><surname>Guo</surname><given-names>Mei-Jun</given-names></name><name><surname>Wang</surname><given-names>Shi-Juan</given-names></name><name><surname>Hou</surname><given-names>Cheng-Lin</given-names></name></person-group><article-title>﻿New genera and species of coniferous twig-inhabiting <italic><tp:taxon-name><tp:taxon-name-part taxon-name-part-type="genus" reg="Rhytismatales">Rhytismatales</tp:taxon-name-part></tp:taxon-name></italic> from China</article-title><source>IMA Fungus</source><day>17</day><month>02</month><year>2025</year><volume>16</volume><pub-id pub-id-type="doi">10.3897/imafungus.16.138790</pub-id></mixed-citation></tp:treatment-meta><tp:nomenclature><label>﻿</label><tp:taxon-name>
              <object-id xmlns:xlink="http://www.w3.org/1999/xlink" content-type="arpha" xlink:type="simple">9B97E290-87CC-58D8-9DBE-511AE0D5CA21</object-id>
              <tp:taxon-name-part taxon-name-part-type="genus" reg="Abiomyces">Abiomyces</tp:taxon-name-part>
              <tp:taxon-name-part taxon-name-part-type="species" reg="laojunshanensis">laojunshanensis</tp:taxon-name-part>
              <object-id xmlns:xlink="http://www.w3.org/1999/xlink" content-type="mycobank" xlink:type="simple">856588</object-id>
            </tp:taxon-name><tp:taxon-authority>Lan Zhuo &amp; C.L. Hou</tp:taxon-authority><tp:taxon-status xmlns:xlink="http://www.w3.org/1999/xlink" xlink:type="simple">sp. nov.</tp:taxon-status><xref ref-type="fig" rid="F1">Figs 2</xref><xref ref-type="fig" rid="F2">, 3</xref></tp:nomenclature><tp:treatment-sec sec-type="etymology" id="SECID0EPDAG"><title>Etymology.</title><p>Referring to the host genus <italic><tp:taxon-name><tp:taxon-name-part taxon-name-part-type="genus" reg="Abies">Abies</tp:taxon-name-part></tp:taxon-name></italic>.</p></tp:treatment-sec><tp:treatment-sec sec-type="diagnosis" id="SECID0E3DAG"><title>Diagnosis.</title><p>This new species is similar to <italic><tp:taxon-name><tp:taxon-name-part taxon-name-part-type="genus" reg="Coccomyces">Coccomyces</tp:taxon-name-part><tp:taxon-name-part taxon-name-part-type="species" reg="mertensianae">mertensianae</tp:taxon-name-part></tp:taxon-name></italic> Sherwood, but <italic><tp:taxon-name><tp:taxon-name-part taxon-name-part-type="genus" reg="Abiomyces">Abiomyces</tp:taxon-name-part><tp:taxon-name-part taxon-name-part-type="species" reg="laojunshanensis">laojunshanensis</tp:taxon-name-part></tp:taxon-name></italic> has longer, fili-fusiform ascospores.</p></tp:treatment-sec><tp:treatment-sec sec-type="material" id="SECID0EYEAG"><title>Type.</title><p>CHINA, Yunnan Province, Lijiang, Laojunshan, <named-content xmlns:xlink="http://www.w3.org/1999/xlink" content-type="dwc:verbatimCoordinates" xlink:type="simple"><named-content content-type="geo-json" specific-use="{&#34;type&#34;:&#34;Point&#34;,&#34;coordinates&#34;:[99.722700,26.631000]}" id="NCID0EBFAG" xlink:type="simple">26.6310°N, 99.7227°E</named-content></named-content>, alt. ca. 3930 m, on twigs of <italic><tp:taxon-name><tp:taxon-name-part taxon-name-part-type="genus" reg="Abies">Abies</tp:taxon-name-part><tp:taxon-name-part taxon-name-part-type="species" reg="georgei">georgei</tp:taxon-name-part></tp:taxon-name></italic> Orr (<italic><tp:taxon-name><tp:taxon-name-part taxon-name-part-type="genus" reg="Pinaceae">Pinaceae</tp:taxon-name-part></tp:taxon-name></italic>), 17 Aug 2023, C.L. Hou, L. Zhuo, and S.Y. Zhao, HOU 2070 (<named-content xmlns:xlink="http://www.w3.org/1999/xlink" content-type="dwc:institutional_code" xlink:title="Capital Normal University" xlink:href="http://grbio.org/institution/capital-normal-university" xlink:type="simple">BJTC</named-content> 2023200, holotype).</p></tp:treatment-sec><tp:treatment-sec sec-type="Sexual morph" id="SECID0E4FAG"><title>Sexual morph.</title><p><bold><italic>Ascomata</italic></bold> on twigs, scattered, not associated with pale areas. In surface view, ascomata subround or slightly irregular, 500–1250 × 750–1500 µm, black (#000000), erumpent from the bark, opening by radial splits to expose a yellow (#ffd400) to pale orange (#ffa500) hymenium. <bold><italic>Lips</italic></bold> absent. In median vertical section, ascomata intracortical. <bold><italic>Covering stroma</italic></bold> 30–50 μm thick near center of ascomata, not extending to the basal Covering stroma, consisting of an outer layer of remains of the host cortex and an inner layer of carbonized, angular to globose cells. <bold><italic>Basal Covering stroma</italic></bold> poorly developed, consisting of carbonized, angular to globose cells. <bold><italic>Internal matrix of Covering stroma</italic></bold> 375–470 µm thick, consisting of hyaline, thin-walled, angular cells with some irregular crystalloids and short hyphae. <bold><italic>Subhymenium</italic></bold> 40–60 µm thick, consisting of small, hyaline cells. <bold><italic>Paraphyses</italic></bold> aseptate, filiform, not branched, not swollen at tips, 130–150 × ca. 1 µm, covered by a thin gelatinous sheath. <bold><italic>Asci</italic></bold> ripening sequentially, clavate, apex truncate, 80–90 × 8–10 µm, stalked, thin-walled, J–, 8-spored. <bold><italic>Ascospores</italic></bold> aseptate, filiform to fusiform, 50–65 × 3 μm, hyaline, without a gelatinous sheath.</p></tp:treatment-sec><tp:treatment-sec sec-type="Asexual morph" id="SECID0ENJAG"><title>Asexual morph.</title><p><bold><italic>Conidiomata</italic></bold> and <bold><italic>zone lines</italic></bold> not seen.</p></tp:treatment-sec><tp:treatment-sec sec-type="material" id="SECID0EHKAG"><title>Additional specimens examined.</title><p>CHINA, Yunnan Province, Lijiang, Laojunshan, <named-content xmlns:xlink="http://www.w3.org/1999/xlink" content-type="dwc:verbatimCoordinates" xlink:type="simple"><named-content content-type="geo-json" specific-use="{&#34;type&#34;:&#34;Point&#34;,&#34;coordinates&#34;:[99.723500,26.631400]}" id="NCID0EQKAG" xlink:type="simple">26.6314°N, 99.7235°E</named-content></named-content>, alt. ca. 3880 m, on twigs of <italic><tp:taxon-name><tp:taxon-name-part taxon-name-part-type="genus" reg="Abies">Abies</tp:taxon-name-part><tp:taxon-name-part taxon-name-part-type="species" reg="georgei">georgei</tp:taxon-name-part></tp:taxon-name></italic>, 17 Aug. 2023, C.L. Hou, L. Zhuo, and S.Y. Zhao, HOU 2064 (<named-content xmlns:xlink="http://www.w3.org/1999/xlink" content-type="dwc:institutional_code" xlink:title="Capital Normal University" xlink:href="http://grbio.org/institution/capital-normal-university" xlink:type="simple">BJTC</named-content> 2023194); CHINA, Yunnan Province, Dali Bai Autonomous Prefecture, Mount Cangshan, <named-content xmlns:xlink="http://www.w3.org/1999/xlink" content-type="dwc:verbatimCoordinates" xlink:type="simple"><named-content content-type="geo-json" specific-use="{&#34;type&#34;:&#34;Point&#34;,&#34;coordinates&#34;:[100.102400,25.664400]}" id="NCID0EILAG" xlink:type="simple">25.6644°N, 100.1024°E</named-content></named-content>, alt. ca. 3830 m, on twigs of <italic><tp:taxon-name><tp:taxon-name-part taxon-name-part-type="genus" reg="Abies">Abies</tp:taxon-name-part><tp:taxon-name-part taxon-name-part-type="species" reg="delavayi">delavayi</tp:taxon-name-part></tp:taxon-name></italic> Franch. (<italic><tp:taxon-name><tp:taxon-name-part taxon-name-part-type="genus" reg="Pinaceae">Pinaceae</tp:taxon-name-part></tp:taxon-name></italic>), 18 Aug. 2023, C.L. Hou, L. Zhuo, and S.Y. Zhao, HOU 2113 (<named-content xmlns:xlink="http://www.w3.org/1999/xlink" content-type="dwc:institutional_code" xlink:title="Capital Normal University" xlink:href="http://grbio.org/institution/capital-normal-university" xlink:type="simple">BJTC</named-content> 2023244).</p></tp:treatment-sec><tp:treatment-sec sec-type="distribution" id="SECID0EEMAG"><title>Distribution.</title><p>Known only from Yunnan Province, China.</p></tp:treatment-sec><tp:treatment-sec sec-type="notes" id="SECID0EJMAG"><title>Notes.</title><p>Morphologically, <italic><tp:taxon-name><tp:taxon-name-part taxon-name-part-type="genus" reg="Abiomyces">A.</tp:taxon-name-part><tp:taxon-name-part taxon-name-part-type="species" reg="laojunshanensis">laojunshanensis</tp:taxon-name-part></tp:taxon-name></italic> resembles <italic><tp:taxon-name><tp:taxon-name-part taxon-name-part-type="genus" reg="Coccomyces">Coccomyces</tp:taxon-name-part><tp:taxon-name-part taxon-name-part-type="species" reg="mertensianae">mertensianae</tp:taxon-name-part></tp:taxon-name></italic> growing on twigs of <italic><tp:taxon-name><tp:taxon-name-part taxon-name-part-type="genus" reg="Tsuga">Tsuga</tp:taxon-name-part><tp:taxon-name-part taxon-name-part-type="species" reg="mertensiana">mertensiana</tp:taxon-name-part></tp:taxon-name></italic> (Bong.) Carrière, however, <italic><tp:taxon-name><tp:taxon-name-part taxon-name-part-type="genus" reg="Coccomyces">Coccomyces</tp:taxon-name-part><tp:taxon-name-part taxon-name-part-type="species" reg="mertensianae">mertensianae</tp:taxon-name-part></tp:taxon-name></italic> has septate paraphyses and shorter (19–25 × 2.5–3.0 µm), narrowly clavate ascospores. The multi-locus gene analysis indicates that the molecular sequences of <italic><tp:taxon-name><tp:taxon-name-part taxon-name-part-type="genus" reg="Abiomyces">A.</tp:taxon-name-part><tp:taxon-name-part taxon-name-part-type="species" reg="laojunshanensis">laojunshanensis</tp:taxon-name-part></tp:taxon-name></italic> form an independent clade with high support (MLB = 100%, MPB = 100%, PP = 1.00). These sequences do not cluster with any species of <italic><tp:taxon-name><tp:taxon-name-part taxon-name-part-type="genus" reg="Coccomyces">Coccomyces</tp:taxon-name-part></tp:taxon-name></italic>, especially the type <italic><tp:taxon-name><tp:taxon-name-part taxon-name-part-type="genus" reg="Coccomyces">Co.</tp:taxon-name-part><tp:taxon-name-part taxon-name-part-type="species" reg="tumidus">tumidus</tp:taxon-name-part></tp:taxon-name></italic> (Fr.) De Not. Therefore, <italic><tp:taxon-name><tp:taxon-name-part taxon-name-part-type="genus" reg="Abiomyces">A.</tp:taxon-name-part><tp:taxon-name-part taxon-name-part-type="species" reg="laojunshanensis">laojunshanensis</tp:taxon-name-part></tp:taxon-name></italic> is considered as a species new to science.</p><fig id="F1" position="float" orientation="portrait"><object-id xmlns:xlink="http://www.w3.org/1999/xlink" content-type="doi" xlink:type="simple">10.3897/imafungus.16.138790.figure2</object-id><object-id xmlns:xlink="http://www.w3.org/1999/xlink" content-type="arpha" xlink:type="simple">F69BC12D-A067-5D91-B134-F8C28173A9DC</object-id><label>Figure 2.</label><caption><p><italic><tp:taxon-name><tp:taxon-name-part taxon-name-part-type="genus" reg="Abiomyces">Abiomyces</tp:taxon-name-part><tp:taxon-name-part taxon-name-part-type="species" reg="laojunshanensis">laojunshanensis</tp:taxon-name-part></tp:taxon-name></italic> (HOU 2070/<named-content xmlns:xlink="http://www.w3.org/1999/xlink" content-type="dwc:institutional_code" xlink:title="Capital Normal University" xlink:href="http://grbio.org/institution/capital-normal-university" xlink:type="simple">BJTC</named-content> 2023200, holotype) <bold>a</bold> ascomata on a twig of <italic><tp:taxon-name><tp:taxon-name-part taxon-name-part-type="genus" reg="Abies">Abies</tp:taxon-name-part><tp:taxon-name-part taxon-name-part-type="species" reg="georgei">georgei</tp:taxon-name-part></tp:taxon-name></italic><bold>b, c</bold> mature ascomata. Scale bars: 3 mm (<bold>a</bold>); 500 μm (<bold>b, c</bold>).</p></caption><graphic xmlns:xlink="http://www.w3.org/1999/xlink" xlink:href="imafungus-16-e138790-g002.jpg" position="float" orientation="portrait" xlink:type="simple" id="oo_1252999.jpg"><uri content-type="original_file" xlink:type="simple">https://binary.pensoft.net/fig/1252999</uri></graphic></fig><fig id="F2" position="float" orientation="portrait"><object-id xmlns:xlink="http://www.w3.org/1999/xlink" content-type="doi" xlink:type="simple">10.3897/imafungus.16.138790.figure3</object-id><object-id xmlns:xlink="http://www.w3.org/1999/xlink" content-type="arpha" xlink:type="simple">E4503092-9168-5C33-AEC6-5E27C8D14548</object-id><label>Figure 3.</label><caption><p><italic><tp:taxon-name><tp:taxon-name-part taxon-name-part-type="genus" reg="Abiomyces">Abiomyces</tp:taxon-name-part><tp:taxon-name-part taxon-name-part-type="species" reg="laojunshanensis">laojunshanensis</tp:taxon-name-part></tp:taxon-name></italic> on <italic><tp:taxon-name><tp:taxon-name-part taxon-name-part-type="genus" reg="Abies">Abies</tp:taxon-name-part><tp:taxon-name-part taxon-name-part-type="species" reg="georgei">georgei</tp:taxon-name-part></tp:taxon-name></italic> (HOU 2070/<named-content xmlns:xlink="http://www.w3.org/1999/xlink" content-type="dwc:institutional_code" xlink:title="Capital Normal University" xlink:href="http://grbio.org/institution/capital-normal-university" xlink:type="simple">BJTC</named-content> 2023200, holotype) <bold>a</bold> part of an ascoma in vertical section, the internal matrix of Covering stroma filled with numerous crystals <bold>b</bold> paraphyses, mature asci with ascospores, and immature ascus. <bold>c</bold> Liberated ascospores. Scale bars: 50 μm (<bold>a</bold>); 10 μm (<bold>b, c</bold>).</p></caption><graphic xmlns:xlink="http://www.w3.org/1999/xlink" xlink:href="imafungus-16-e138790-g003.jpg" position="float" orientation="portrait" xlink:type="simple" id="oo_1253000.jpg"><uri content-type="original_file" xlink:type="simple">https://binary.pensoft.net/fig/1253000</uri></graphic></fig></tp:treatment-sec></tp:taxon-treatment>
