# Supplementary material for: ﻿New genera and species of coniferous twig-inhabiting Rhytismatales from China
Source: IMA Fungus. 2025 Feb 17;16:e138790. doi: 10.3897/imafungus.16.138790 (PMC11882027; doi:10.3897/imafungus.16.138790)
Supplement: XML Treatment for Cryptococcomyces [file imafungus.16.138790-treatment4.xml]

<!DOCTYPE tp:taxon-treatment
  PUBLIC "-//TaxonX//DTD Taxonomic Treatment Publishing DTD v0 20100105//EN" "tax-treatment-NSO.dtd">
<tp:taxon-treatment xmlns:tp="http://www.plazi.org/taxpub"><tp:treatment-meta><kwd-group><label>Taxon classification</label><kwd>
                <named-content content-type="kingdom">Animalia</named-content>
              </kwd><kwd>
                <named-content content-type="order">Rhytismatales</named-content>
              </kwd><kwd>
                <named-content content-type="family">Rhytismataceae</named-content>
              </kwd></kwd-group><mixed-citation publication-type="journal"><person-group><name><surname>Zhuo</surname><given-names>Lan</given-names></name><name><surname>Wang</surname><given-names>Hai-Qi</given-names></name><name><surname>Zhang</surname><given-names>Peng</given-names></name><name><surname>Sui</surname><given-names>Xiao-Nan</given-names></name><name><surname>Guo</surname><given-names>Mei-Jun</given-names></name><name><surname>Wang</surname><given-names>Shi-Juan</given-names></name><name><surname>Hou</surname><given-names>Cheng-Lin</given-names></name></person-group><article-title>﻿New genera and species of coniferous twig-inhabiting <italic><tp:taxon-name><tp:taxon-name-part taxon-name-part-type="genus" reg="Rhytismatales">Rhytismatales</tp:taxon-name-part></tp:taxon-name></italic> from China</article-title><source>IMA Fungus</source><day>17</day><month>02</month><year>2025</year><volume>16</volume><pub-id pub-id-type="doi">10.3897/imafungus.16.138790</pub-id></mixed-citation></tp:treatment-meta><tp:nomenclature><label>﻿</label><tp:taxon-name>
              <object-id xmlns:xlink="http://www.w3.org/1999/xlink" content-type="arpha" xlink:type="simple">19919607-8256-575F-ABBD-2EC55EA80B6F</object-id>
              <tp:taxon-name-part taxon-name-part-type="genus" reg="Cryptococcomyces">Cryptococcomyces</tp:taxon-name-part>
              <object-id xmlns:xlink="http://www.w3.org/1999/xlink" content-type="mycobank" xlink:type="simple">856607</object-id>
            </tp:taxon-name><tp:taxon-authority>Lan Zhuo &amp; C.L. Hou</tp:taxon-authority><tp:taxon-status xmlns:xlink="http://www.w3.org/1999/xlink" xlink:type="simple">gen. nov.</tp:taxon-status></tp:nomenclature><tp:treatment-sec sec-type="etymology" id="SECID0EGWAG"><title>Etymology.</title><p><italic>Crypto</italic> (Latin) = hidden, referring to the hidden ascomata of the type and morphological similarity with species of the genus <italic><tp:taxon-name><tp:taxon-name-part taxon-name-part-type="genus" reg="Coccomyces">Coccomyces</tp:taxon-name-part></tp:taxon-name></italic>.</p></tp:treatment-sec><tp:treatment-sec sec-type="diagnosis" id="SECID0E1WAG"><title>Diagnosis.</title><p>Species of this new genus are morphologically similar to some species of <italic><tp:taxon-name><tp:taxon-name-part taxon-name-part-type="genus" reg="Coccomyces">Coccomyces</tp:taxon-name-part></tp:taxon-name></italic> that inhabit coniferous twigs and bark, but are phylogenetically distant from the type of <italic><tp:taxon-name><tp:taxon-name-part taxon-name-part-type="genus" reg="Coccomyces">Coccomyces</tp:taxon-name-part></tp:taxon-name></italic>, <italic><tp:taxon-name><tp:taxon-name-part taxon-name-part-type="genus" reg="Coccomyces">Co.</tp:taxon-name-part><tp:taxon-name-part taxon-name-part-type="species" reg="tumidus">tumidus</tp:taxon-name-part></tp:taxon-name></italic>, which inhabits leaves, as shown in the phylogenetic tree.</p></tp:treatment-sec><tp:treatment-sec sec-type="material" id="SECID0EZXAG"><title>Type.</title><p><italic><tp:taxon-name><tp:taxon-name-part taxon-name-part-type="genus" reg="Cryptococcomyces">Cryptococcomyces</tp:taxon-name-part><tp:taxon-name-part taxon-name-part-type="species" reg="occultus">occultus</tp:taxon-name-part></tp:taxon-name></italic> Lan Zhuo &amp; C.L. Hou, described below.</p></tp:treatment-sec><tp:treatment-sec sec-type="Sexual morph" id="SECID0EKYAG"><title>Sexual morph.</title><p><bold><italic>Ascomata</italic></bold> on twigs of <italic><tp:taxon-name><tp:taxon-name-part taxon-name-part-type="genus" reg="Juniperus">Juniperus</tp:taxon-name-part></tp:taxon-name></italic> spp., scattered, round, elliptical or slightly irregular, black (#000000) or concolorous with the surface of the substrate, opening by radial or irregular splits to expose a pale yellow (#ffff9d) to pale orange (#ffa500) hymenium. <bold><italic>Lips</italic></bold> absent. Ascomata intracortical. <bold><italic>Covering stroma</italic></bold> well developed. <bold><italic>Basal Covering stroma</italic></bold> absent or present, consisting of carbonized, thick-walled, angular to globose cells. <bold><italic>Internal matrix of Covering stroma</italic></bold> absent or present, consisting of hyaline, thin-walled, angular cells and short hyphae; in some species, the matrix is filled with crystals. <bold><italic>Subhymenium</italic></bold> flat or slightly depressed, consisting of hyaline textura porrecta. <bold><italic>Paraphyses</italic></bold> filiform, branched or not branched, not swollen at tips. <bold><italic>Asci</italic></bold> ripening sequentially, clavate, thin-walled, J–, 8-spored. <bold><italic>Ascospores</italic></bold> aseptate, filiform, hyaline, covered or not covered by a gelatinous sheath.</p></tp:treatment-sec><tp:treatment-sec sec-type="Asexual morph" id="SECID0EG2AG"><title>Asexual morph.</title><p><bold><italic>Conidiomata</italic></bold> and <bold><italic>zone lines</italic></bold> not seen.</p></tp:treatment-sec><tp:treatment-sec sec-type="notes" id="SECID0EA3AG"><title>Notes.</title><p>Phylogenetically, molecular sequence data obtained from specimens cited below for species of <italic><tp:taxon-name><tp:taxon-name-part taxon-name-part-type="genus" reg="Cryptococcomyces">Cryptococcomyces</tp:taxon-name-part></tp:taxon-name></italic> cluster together with a sequence in GenBank labelled “<italic><tp:taxon-name><tp:taxon-name-part taxon-name-part-type="genus" reg="Colpoma">Colpoma</tp:taxon-name-part><tp:taxon-name-part taxon-name-part-type="species" reg="juniperi">juniperi</tp:taxon-name-part></tp:taxon-name></italic> (P. Karst.) Dennis Lantz 395” with high support (MLB = 99%, PP = 0.97; Clade 1, Fig. <xref ref-type="fig" rid="F43">1</xref>). According to molecular sequence data, this clade is distantly related to the type species of <italic><tp:taxon-name><tp:taxon-name-part taxon-name-part-type="genus" reg="Colpoma">Colpoma</tp:taxon-name-part></tp:taxon-name></italic>, <italic><tp:taxon-name><tp:taxon-name-part taxon-name-part-type="genus" reg="Colpoma">Colpoma</tp:taxon-name-part><tp:taxon-name-part taxon-name-part-type="species" reg="quercinum">quercinum</tp:taxon-name-part></tp:taxon-name></italic> (Pers.) Wallr. Species of <italic><tp:taxon-name><tp:taxon-name-part taxon-name-part-type="genus" reg="Cryptococcomyces">Cryptococcomyces</tp:taxon-name-part></tp:taxon-name></italic> do not belong to the genus <italic><tp:taxon-name><tp:taxon-name-part taxon-name-part-type="genus" reg="Colpoma">Colpoma</tp:taxon-name-part></tp:taxon-name></italic> according to molecular sequence data.</p><p>In addition, the round ascomata with radial or irregular openings of the species in the new genus resemble those of the genus <italic><tp:taxon-name><tp:taxon-name-part taxon-name-part-type="genus" reg="Coccomyces">Coccomyces</tp:taxon-name-part></tp:taxon-name></italic> rather than <italic><tp:taxon-name><tp:taxon-name-part taxon-name-part-type="genus" reg="Colpoma">Colpoma</tp:taxon-name-part></tp:taxon-name></italic> (<xref ref-type="bibr" rid="B74">Sherwood 1980</xref>; <xref ref-type="bibr" rid="B40">Johnston 1991</xref>). However, the clade formed by molecular sequences of <italic><tp:taxon-name><tp:taxon-name-part taxon-name-part-type="genus" reg="Cryptococcomyces">Cryptococcomyces</tp:taxon-name-part></tp:taxon-name></italic> is phylogenetically distinct from the type of <italic><tp:taxon-name><tp:taxon-name-part taxon-name-part-type="genus" reg="Coccomyces">Coccomyces</tp:taxon-name-part></tp:taxon-name></italic>, <italic><tp:taxon-name><tp:taxon-name-part taxon-name-part-type="genus" reg="Coccomyces">Co.</tp:taxon-name-part><tp:taxon-name-part taxon-name-part-type="species" reg="tumidus">tumidus</tp:taxon-name-part></tp:taxon-name></italic>. Therefore, these species are not congeneric with <italic><tp:taxon-name><tp:taxon-name-part taxon-name-part-type="genus" reg="Coccomyces">Coccomyces</tp:taxon-name-part></tp:taxon-name></italic>. Additionally, species in <italic><tp:taxon-name><tp:taxon-name-part taxon-name-part-type="genus" reg="Cryptococcomyces">Cryptococcomyces</tp:taxon-name-part></tp:taxon-name></italic> all grow on twigs of <italic><tp:taxon-name><tp:taxon-name-part taxon-name-part-type="genus" reg="Juniperus">Juniperus</tp:taxon-name-part></tp:taxon-name></italic> spp. Based on morphological characteristics, phylogenetic analysis, and the host relationship, <italic><tp:taxon-name><tp:taxon-name-part taxon-name-part-type="genus" reg="Cryptococcomyces">Cry.</tp:taxon-name-part><tp:taxon-name-part taxon-name-part-type="species" reg="juniperi">juniperi</tp:taxon-name-part></tp:taxon-name></italic> is proposed to belong to the genus <italic><tp:taxon-name><tp:taxon-name-part taxon-name-part-type="genus" reg="Cryptococcomyces">Cryptococcomyces</tp:taxon-name-part></tp:taxon-name></italic>.</p></tp:treatment-sec><tp:treatment-sec><!--Section generated to contain objects referenced in tp:taxon-treatment.--><fig id="F43" position="float" orientation="portrait"><object-id xmlns:xlink="http://www.w3.org/1999/xlink" content-type="doi" xlink:type="simple">10.3897/imafungus.16.138790.figure1</object-id><object-id xmlns:xlink="http://www.w3.org/1999/xlink" content-type="arpha" xlink:type="simple">239FA20C-3C60-59F2-ACC3-05C2FA51E7D6</object-id><label>Figure 1.</label><caption><p>Phylogenetic tree derived from maximum likelihood analysis of combined <abbrev xmlns:xlink="http://www.w3.org/1999/xlink" xlink:title="internal transcribed spacer" id="ABBRID0ENJAE" xlink:type="simple">ITS</abbrev>, <abbrev xmlns:xlink="http://www.w3.org/1999/xlink" xlink:title="nuclear ribosomal RNA gene" id="ABBRID0ERJAE" xlink:type="simple">nrLSU</abbrev>, and <abbrev xmlns:xlink="http://www.w3.org/1999/xlink" xlink:title="mitochondrial rDNA gene" id="ABBRID0EVJAE" xlink:type="simple">mtSSU</abbrev> rDNA sequences of <italic><tp:taxon-name><tp:taxon-name-part taxon-name-part-type="genus" reg="Rhytismatales">Rhytismatales</tp:taxon-name-part></tp:taxon-name></italic>, using <italic><tp:taxon-name><tp:taxon-name-part taxon-name-part-type="genus" reg="Cudoniella">Cudoniella</tp:taxon-name-part><tp:taxon-name-part taxon-name-part-type="species" reg="clavus">clavus</tp:taxon-name-part></tp:taxon-name></italic> (AFTOL-ID 166) and <italic><tp:taxon-name><tp:taxon-name-part taxon-name-part-type="genus" reg="Pezicula">Pezicula</tp:taxon-name-part><tp:taxon-name-part taxon-name-part-type="species" reg="carpinea">carpinea</tp:taxon-name-part></tp:taxon-name></italic> (KUS-F51029) as outgroups. Bootstrap support values for <abbrev xmlns:xlink="http://www.w3.org/1999/xlink" xlink:title="Maximum likelihood" id="ABBRID0EWKAE" xlink:type="simple">ML</abbrev> analysis (MLB) and MP analysis (MPB) greater than 70% and Bayesian posterior probabilities (PP) greater than 0.95 are given above the nodes. Names of new species and a new combination are written in <bold>bold</bold>. Species name <sup>T</sup> – Type species; Species name <sup>H</sup> – Holotype.</p></caption><graphic xmlns:xlink="http://www.w3.org/1999/xlink" xlink:href="imafungus-16-e138790-g001.jpg" position="float" orientation="portrait" xlink:type="simple" id="oo_1252998.jpg"><uri content-type="original_file" xlink:type="simple">https://binary.pensoft.net/fig/1252998</uri></graphic></fig></tp:treatment-sec><ref-list><ref id="B74"><mixed-citation xmlns:xlink="http://www.w3.org/1999/xlink" xlink:type="simple"><person-group><name name-style="western"><surname>Sherwood</surname><given-names>MA</given-names></name></person-group> (<year>1980</year>) <article-title>Taxonomic studies in <italic><tp:taxon-name><tp:taxon-name-part taxon-name-part-type="genus">Phacidiales</tp:taxon-name-part></tp:taxon-name></italic>: the genus <tp:taxon-name><tp:taxon-name-part taxon-name-part-type="genus">Coccomyces</tp:taxon-name-part> (<tp:taxon-name-part taxon-name-part-type="subgenus">Rhytismataceae</tp:taxon-name-part>)</tp:taxon-name>.</article-title><source>Occasional papers of the Farlow Herbarium of cryptogamic botany</source><volume>15</volume>: <fpage>1</fpage>–<lpage>120</lpage>. <ext-link xlink:href="10.5962/p.305850" ext-link-type="doi" xlink:type="simple">https://doi.org/10.5962/p.305850</ext-link></mixed-citation></ref><ref id="B40"><mixed-citation xmlns:xlink="http://www.w3.org/1999/xlink" xlink:type="simple"><person-group><name name-style="western"><surname>Johnston</surname><given-names>PR</given-names></name></person-group> (<year>1991</year>) <article-title><italic><tp:taxon-name><tp:taxon-name-part taxon-name-part-type="genus">Rhytismataceae</tp:taxon-name-part></tp:taxon-name></italic> in New Zealand 5. Wood- and bark-inhabiting species in the genera <italic><tp:taxon-name><tp:taxon-name-part taxon-name-part-type="genus">Colpoma</tp:taxon-name-part></tp:taxon-name></italic> and <italic><tp:taxon-name><tp:taxon-name-part taxon-name-part-type="genus">Propolomyces</tp:taxon-name-part></tp:taxon-name></italic>.</article-title><source>New Zealand Journal of Botany</source><volume>29</volume>: <fpage>405</fpage>–<lpage>410</lpage>. <ext-link xlink:href="10.1080/0028825X.1991.10415493" ext-link-type="doi" xlink:type="simple">https://doi.org/10.1080/0028825X.1991.10415493</ext-link></mixed-citation></ref></ref-list></tp:taxon-treatment>
