# Supplementary material for: ﻿New genera and species of coniferous twig-inhabiting Rhytismatales from China
Source: IMA Fungus. 2025 Feb 17;16:e138790. doi: 10.3897/imafungus.16.138790 (PMC11882027; doi:10.3897/imafungus.16.138790)
Supplement: XML Treatment for Cryptococcomyces carbostomaticus [file imafungus.16.138790-treatment5.xml]

<!DOCTYPE tp:taxon-treatment
  PUBLIC "-//TaxonX//DTD Taxonomic Treatment Publishing DTD v0 20100105//EN" "tax-treatment-NSO.dtd">
<tp:taxon-treatment xmlns:tp="http://www.plazi.org/taxpub"><tp:treatment-meta><kwd-group><label>Taxon classification</label><kwd>
                <named-content content-type="kingdom">Animalia</named-content>
              </kwd><kwd>
                <named-content content-type="order">Rhytismatales</named-content>
              </kwd><kwd>
                <named-content content-type="family">Rhytismataceae</named-content>
              </kwd></kwd-group><mixed-citation publication-type="journal"><person-group><name><surname>Zhuo</surname><given-names>Lan</given-names></name><name><surname>Wang</surname><given-names>Hai-Qi</given-names></name><name><surname>Zhang</surname><given-names>Peng</given-names></name><name><surname>Sui</surname><given-names>Xiao-Nan</given-names></name><name><surname>Guo</surname><given-names>Mei-Jun</given-names></name><name><surname>Wang</surname><given-names>Shi-Juan</given-names></name><name><surname>Hou</surname><given-names>Cheng-Lin</given-names></name></person-group><article-title>﻿New genera and species of coniferous twig-inhabiting <italic><tp:taxon-name><tp:taxon-name-part taxon-name-part-type="genus" reg="Rhytismatales">Rhytismatales</tp:taxon-name-part></tp:taxon-name></italic> from China</article-title><source>IMA Fungus</source><day>17</day><month>02</month><year>2025</year><volume>16</volume><pub-id pub-id-type="doi">10.3897/imafungus.16.138790</pub-id></mixed-citation></tp:treatment-meta><tp:nomenclature><label>﻿</label><tp:taxon-name>
              <object-id xmlns:xlink="http://www.w3.org/1999/xlink" content-type="arpha" xlink:type="simple">BA9292B3-8F9C-5819-9AFC-4A3F6696DC31</object-id>
              <tp:taxon-name-part taxon-name-part-type="genus" reg="Cryptococcomyces">Cryptococcomyces</tp:taxon-name-part>
              <tp:taxon-name-part taxon-name-part-type="species" reg="carbostomaticus">carbostomaticus</tp:taxon-name-part>
              <object-id xmlns:xlink="http://www.w3.org/1999/xlink" content-type="mycobank" xlink:type="simple">856610</object-id>
            </tp:taxon-name><tp:taxon-authority>Lan Zhuo &amp; C.L. Hou</tp:taxon-authority><tp:taxon-status xmlns:xlink="http://www.w3.org/1999/xlink" xlink:type="simple">sp. nov.</tp:taxon-status><xref ref-type="fig" rid="F3">Figs 4</xref><xref ref-type="fig" rid="F4">, 5</xref></tp:nomenclature><tp:treatment-sec sec-type="etymology" id="SECID0EGCBG"><title>Etymology.</title><p>Carbo- (Latin) = carbonized, -stoma (Latin) = opening, referring to strongly carbonized opening of ascomata.</p></tp:treatment-sec><tp:treatment-sec sec-type="diagnosis" id="SECID0ELCBG"><title>Diagnosis.</title><p>This new species is similar to <italic><tp:taxon-name><tp:taxon-name-part taxon-name-part-type="genus" reg="Cryptococcomyces">Cryptococcomyces</tp:taxon-name-part><tp:taxon-name-part taxon-name-part-type="species" reg="niger">niger</tp:taxon-name-part></tp:taxon-name></italic>, but differs by the presence of a basal Covering stroma and ascospores covered by a thick gelatinous sheath.</p></tp:treatment-sec><tp:treatment-sec sec-type="material" id="SECID0EFDBG"><title>Type.</title><p>CHINA, Yunnan Province, Lijiang, Laojunshan, <named-content xmlns:xlink="http://www.w3.org/1999/xlink" content-type="dwc:verbatimCoordinates" xlink:type="simple"><named-content content-type="geo-json" specific-use="{&#34;type&#34;:&#34;Point&#34;,&#34;coordinates&#34;:[99.767300,26.641800]}" id="NCID0EODBG" xlink:type="simple">26.6418°N, 99.7673°E</named-content></named-content>, alt. ca. 3495 m, on twigs of <italic><tp:taxon-name><tp:taxon-name-part taxon-name-part-type="genus" reg="Juniperus">Juniperus</tp:taxon-name-part><tp:taxon-name-part taxon-name-part-type="species" reg="squamata">squamata</tp:taxon-name-part></tp:taxon-name></italic> D. Don (<italic><tp:taxon-name><tp:taxon-name-part taxon-name-part-type="genus" reg="Cupressaceae">Cupressaceae</tp:taxon-name-part></tp:taxon-name></italic>), 16 Aug. 2023, C.L. Hou, L. Zhuo, and S.Y. Zhao, HOU 2025 (<named-content xmlns:xlink="http://www.w3.org/1999/xlink" content-type="dwc:institutional_code" xlink:title="Capital Normal University" xlink:href="http://grbio.org/institution/capital-normal-university" xlink:type="simple">BJTC</named-content> 2023155, holotype).</p></tp:treatment-sec><tp:treatment-sec sec-type="Sexual morph" id="SECID0EKEBG"><title>Sexual morph.</title><p><bold><italic>Ascomata</italic></bold> on twigs, erumpent from bark, scattered, not associated with pale areas. In surface view, ascomata round or slightly irregular, 1000–2000 × 750–1000 µm, black (#000000), opening by irregular splits to expose a yellow (#ffe562) hymenium. <bold><italic>Lips</italic></bold> absent. In median vertical section, ascomata intracortical. <bold><italic>Covering stroma</italic></bold> 100–175 μm thick near the center of ascomata, consisting of an outer layer of remains of the host cortex, an inner layer of carbonized, angular to globose cells, and an innermost layer of hyaline textura prismatica. <bold><italic>Basal Covering stroma</italic></bold> 25–35 µm thick, consisting of 3–7 μm diam., thick-walled, angular to globose cells. <bold><italic>Internal matrix of Covering stroma</italic></bold> 40–65 µm thick, consisting of hyaline, thin-walled, angular cells, filled with irregular crystals. <bold><italic>Subhymenium</italic></bold> 25–20 µm thick, consisting of hyaline textura porrecta. <bold><italic>Paraphyses</italic></bold> aseptate, filiform, not branched, curled or coiled at their tips, 130–145 × 1–1.5 µm, covered by a thin gelatinous sheath. <bold><italic>Asci</italic></bold> ripening sequentially, clavate, apex acute, 80–120 × 6–8 µm, thin-walled, J–, 8-spored. <bold><italic>Ascospores</italic></bold> aseptate, filiform, tapering towards the apex, 30–40 × 1–1.5 μm, hyaline, covered by a ca. 2 µm thick gelatinous sheath.</p></tp:treatment-sec><tp:treatment-sec sec-type="Asexual morph" id="SECID0EIHBG"><title>Asexual morph.</title><p><bold><italic>Conidiomata</italic></bold> and <bold><italic>zone lines</italic></bold> not seen.</p></tp:treatment-sec><tp:treatment-sec sec-type="distribution" id="SECID0ECIBG"><title>Distribution.</title><p>Known only from Yunnan Province, China.</p></tp:treatment-sec><tp:treatment-sec sec-type="notes" id="SECID0EHIBG"><title>Notes.</title><p>The multi-locus gene analysis indicates that the sequences of <italic><tp:taxon-name><tp:taxon-name-part taxon-name-part-type="genus" reg="Cryptococcomyces">Cry.</tp:taxon-name-part><tp:taxon-name-part taxon-name-part-type="species" reg="carbostomaticus">carbostomaticus</tp:taxon-name-part></tp:taxon-name></italic> form a well-supported clade sister to the sequences of <italic><tp:taxon-name><tp:taxon-name-part taxon-name-part-type="genus" reg="Cryptococcomyces">Cry.</tp:taxon-name-part><tp:taxon-name-part taxon-name-part-type="species" reg="niger">niger</tp:taxon-name-part></tp:taxon-name></italic>. <italic><tp:taxon-name><tp:taxon-name-part taxon-name-part-type="genus" reg="Cryptococcomyces">Cryptococcomyces</tp:taxon-name-part><tp:taxon-name-part taxon-name-part-type="species" reg="carbostomaticus">carbostomaticus</tp:taxon-name-part></tp:taxon-name></italic> is morphologically similar to <italic><tp:taxon-name><tp:taxon-name-part taxon-name-part-type="genus" reg="Cryptococcomyces">Cry.</tp:taxon-name-part><tp:taxon-name-part taxon-name-part-type="species" reg="niger">niger</tp:taxon-name-part></tp:taxon-name></italic>, but the latter has a covering stroma without textura prismatica, no basal Covering stroma, and ascospores lack a thick gelatinous sheath. Therefore, <italic><tp:taxon-name><tp:taxon-name-part taxon-name-part-type="genus" reg="Cryptococcomyces">Cry.</tp:taxon-name-part><tp:taxon-name-part taxon-name-part-type="species" reg="carbostomaticus">carbostomaticus</tp:taxon-name-part></tp:taxon-name></italic> is considered to be a distinct species.</p><fig id="F3" position="float" orientation="portrait"><object-id xmlns:xlink="http://www.w3.org/1999/xlink" content-type="doi" xlink:type="simple">10.3897/imafungus.16.138790.figure4</object-id><object-id xmlns:xlink="http://www.w3.org/1999/xlink" content-type="arpha" xlink:type="simple">28A2D0CA-0822-54AD-BC9C-0122DA7AF960</object-id><label>Figure 4.</label><caption><p><italic><tp:taxon-name><tp:taxon-name-part taxon-name-part-type="genus" reg="Cryptococcomyces">Cryptococcomyces</tp:taxon-name-part><tp:taxon-name-part taxon-name-part-type="species" reg="carbostomaticus">carbostomaticus</tp:taxon-name-part></tp:taxon-name></italic> (HOU 2025/<named-content xmlns:xlink="http://www.w3.org/1999/xlink" content-type="dwc:institutional_code" xlink:title="Capital Normal University" xlink:href="http://grbio.org/institution/capital-normal-university" xlink:type="simple">BJTC</named-content> 2023155, holotype) <bold>a</bold> ascomata on a twig of <italic><tp:taxon-name><tp:taxon-name-part taxon-name-part-type="genus" reg="Juniperus">Juniperus</tp:taxon-name-part><tp:taxon-name-part taxon-name-part-type="species" reg="squamata">squamata</tp:taxon-name-part></tp:taxon-name></italic><bold>b, c</bold> mature ascomata. Scale bars: 2 mm (<bold>a</bold>); 1 mm (<bold>b, c</bold>).</p></caption><graphic xmlns:xlink="http://www.w3.org/1999/xlink" xlink:href="imafungus-16-e138790-g004.jpg" position="float" orientation="portrait" xlink:type="simple" id="oo_1253001.jpg"><uri content-type="original_file" xlink:type="simple">https://binary.pensoft.net/fig/1253001</uri></graphic></fig><fig id="F4" position="float" orientation="portrait"><object-id xmlns:xlink="http://www.w3.org/1999/xlink" content-type="doi" xlink:type="simple">10.3897/imafungus.16.138790.figure5</object-id><object-id xmlns:xlink="http://www.w3.org/1999/xlink" content-type="arpha" xlink:type="simple">96D3E95F-387A-52E0-954F-13EE6D460D5E</object-id><label>Figure 5.</label><caption><p><italic><tp:taxon-name><tp:taxon-name-part taxon-name-part-type="genus" reg="Cryptococcomyces">Cryptococcomyces</tp:taxon-name-part><tp:taxon-name-part taxon-name-part-type="species" reg="carbostomaticus">carbostomaticus</tp:taxon-name-part></tp:taxon-name></italic> on <italic><tp:taxon-name><tp:taxon-name-part taxon-name-part-type="genus" reg="Juniperus">Juniperus</tp:taxon-name-part><tp:taxon-name-part taxon-name-part-type="species" reg="squamata">squamata</tp:taxon-name-part></tp:taxon-name></italic> (HOU 2025/<named-content xmlns:xlink="http://www.w3.org/1999/xlink" content-type="dwc:institutional_code" xlink:title="Capital Normal University" xlink:href="http://grbio.org/institution/capital-normal-university" xlink:type="simple">BJTC</named-content> 2023155, holotype) <bold>a</bold> part of an ascoma in vertical section, covering stroma with hyaline textura prismatica <bold>b</bold> paraphyses, mature asci with ascospores, and immature ascus. <bold>c</bold> Liberated ascospores. Scale bars: 100 μm (<bold>a</bold>); 10 μm (<bold>b, c</bold>).</p></caption><graphic xmlns:xlink="http://www.w3.org/1999/xlink" xlink:href="imafungus-16-e138790-g005.jpg" position="float" orientation="portrait" xlink:type="simple" id="oo_1253002.jpg"><uri content-type="original_file" xlink:type="simple">https://binary.pensoft.net/fig/1253002</uri></graphic></fig></tp:treatment-sec></tp:taxon-treatment>
