# Supplementary material for: ﻿New genera and species of coniferous twig-inhabiting Rhytismatales from China
Source: IMA Fungus. 2025 Feb 17;16:e138790. doi: 10.3897/imafungus.16.138790 (PMC11882027; doi:10.3897/imafungus.16.138790)
Supplement: XML Treatment for Cryptococcomyces crystallinus [file imafungus.16.138790-treatment6.xml]

<!DOCTYPE tp:taxon-treatment
  PUBLIC "-//TaxonX//DTD Taxonomic Treatment Publishing DTD v0 20100105//EN" "tax-treatment-NSO.dtd">
<tp:taxon-treatment xmlns:tp="http://www.plazi.org/taxpub"><tp:treatment-meta><kwd-group><label>Taxon classification</label><kwd>
                <named-content content-type="kingdom">Animalia</named-content>
              </kwd><kwd>
                <named-content content-type="order">Rhytismatales</named-content>
              </kwd><kwd>
                <named-content content-type="family">Rhytismataceae</named-content>
              </kwd></kwd-group><mixed-citation publication-type="journal"><person-group><name><surname>Zhuo</surname><given-names>Lan</given-names></name><name><surname>Wang</surname><given-names>Hai-Qi</given-names></name><name><surname>Zhang</surname><given-names>Peng</given-names></name><name><surname>Sui</surname><given-names>Xiao-Nan</given-names></name><name><surname>Guo</surname><given-names>Mei-Jun</given-names></name><name><surname>Wang</surname><given-names>Shi-Juan</given-names></name><name><surname>Hou</surname><given-names>Cheng-Lin</given-names></name></person-group><article-title>﻿New genera and species of coniferous twig-inhabiting <italic><tp:taxon-name><tp:taxon-name-part taxon-name-part-type="genus" reg="Rhytismatales">Rhytismatales</tp:taxon-name-part></tp:taxon-name></italic> from China</article-title><source>IMA Fungus</source><day>17</day><month>02</month><year>2025</year><volume>16</volume><pub-id pub-id-type="doi">10.3897/imafungus.16.138790</pub-id></mixed-citation></tp:treatment-meta><tp:nomenclature><label>﻿</label><tp:taxon-name>
              <object-id xmlns:xlink="http://www.w3.org/1999/xlink" content-type="arpha" xlink:type="simple">42ED08D7-6FBD-54D6-AF25-B66133FFE10F</object-id>
              <tp:taxon-name-part taxon-name-part-type="genus" reg="Cryptococcomyces">Cryptococcomyces</tp:taxon-name-part>
              <tp:taxon-name-part taxon-name-part-type="species" reg="crystallinus">crystallinus</tp:taxon-name-part>
              <object-id xmlns:xlink="http://www.w3.org/1999/xlink" content-type="mycobank" xlink:type="simple">856611</object-id>
            </tp:taxon-name><tp:taxon-authority>Lan Zhuo &amp; C.L. Hou</tp:taxon-authority><tp:taxon-status xmlns:xlink="http://www.w3.org/1999/xlink" xlink:type="simple">sp. nov.</tp:taxon-status><xref ref-type="fig" rid="F5">Figs 6</xref><xref ref-type="fig" rid="F6">, 7</xref></tp:nomenclature><tp:treatment-sec sec-type="etymology" id="SECID0E2PBG"><title>Etymology.</title><p><italic><tp:taxon-name><tp:taxon-name-part taxon-name-part-type="genus" reg="Crystallinus">Crystallinus</tp:taxon-name-part></tp:taxon-name></italic> (Latin) = crystal, referring to the internal matrix of Covering stroma filled with numerous crystals.</p></tp:treatment-sec><tp:treatment-sec sec-type="diagnosis" id="SECID0ERQBG"><title>Diagnosis.</title><p>This new species is similar to <italic><tp:taxon-name><tp:taxon-name-part taxon-name-part-type="genus" reg="Cryptococcomyces">Cryptococcomyces</tp:taxon-name-part><tp:taxon-name-part taxon-name-part-type="species" reg="niger">niger</tp:taxon-name-part></tp:taxon-name></italic>, but differs by an internal matrix of the Covering stroma almost fully filled with crystals.</p></tp:treatment-sec><tp:treatment-sec sec-type="material" id="SECID0ELRBG"><title>Type.</title><p>CHINA, Yunnan Province, Lijiang, Laojunshan, <named-content xmlns:xlink="http://www.w3.org/1999/xlink" content-type="dwc:verbatimCoordinates" xlink:type="simple"><named-content content-type="geo-json" specific-use="{&#34;type&#34;:&#34;Point&#34;,&#34;coordinates&#34;:[99.719900,26.632600]}" id="NCID0EURBG" xlink:type="simple">26.6326°N, 99.7199°E</named-content></named-content>, alt. ca. 3950 m, on twigs of <italic><tp:taxon-name><tp:taxon-name-part taxon-name-part-type="genus" reg="Juniperus">Juniperus</tp:taxon-name-part><tp:taxon-name-part taxon-name-part-type="species" reg="squamata">squamata</tp:taxon-name-part></tp:taxon-name></italic> (<italic><tp:taxon-name><tp:taxon-name-part taxon-name-part-type="genus" reg="Cupressaceae">Cupressaceae</tp:taxon-name-part></tp:taxon-name></italic>), 17 Aug. 2023, C.L. Hou, L. Zhuo, and S.Y. Zhao, HOU 2082 (<named-content xmlns:xlink="http://www.w3.org/1999/xlink" content-type="dwc:institutional_code" xlink:title="Capital Normal University" xlink:href="http://grbio.org/institution/capital-normal-university" xlink:type="simple">BJTC</named-content> 2023212, holotype).</p></tp:treatment-sec><tp:treatment-sec sec-type="Sexual morph" id="SECID0EQSBG"><title>Sexual morph.</title><p><bold><italic>Ascomata</italic></bold> on twigs, erumpent from bark, scattered, not associated with pale areas. In surface view, ascomata round or slightly irregular, 1000–2000 × 750–1000 µm, black (#000000), opening by radial splits to expose a yellow (#ffd400) to pale orange (#ffa500) hymenium. <bold><italic>Lips</italic></bold> absent. In median vertical section, <bold><italic>covering stroma</italic></bold> 80–100 μm thick near the center of ascomata, consisting of an outer layer of carbonized, angular to globose cells and an inner layer of hyaline, thin-walled, angular to globose cells. <bold><italic>Basal Covering stroma</italic></bold> absent. <bold><italic>Internal matrix of Covering stroma</italic></bold> 240–260 µm thick, consisting of hyaline, thin-walled, angular cells, with abundant irregular crystals in the matrix. <bold><italic>Subhymenium</italic></bold> 15–20 µm thick, consisting of hyaline textura porrecta. <bold><italic>Paraphyses</italic></bold> aseptate, filiform, not branched, slightly curved at tips, 110–130 × 1–2 µm, covered by a thin gelatinous sheath. <bold><italic>Asci</italic></bold> ripening sequentially, clavate, apex acute, 85–105 × 7–8 µm, stalked, thin-walled, J–, 8-spored. <bold><italic>Ascospores</italic></bold> aseptate, filiform, tapering towards apex, 40–60 × 1–2 μm, hyaline, with a gelatinous cap.</p></tp:treatment-sec><tp:treatment-sec sec-type="Asexual morph" id="SECID0ERVBG"><title>Asexual morph.</title><p><bold><italic>Conidiomata</italic></bold> and <bold><italic>zone lines</italic></bold> not seen.</p></tp:treatment-sec><tp:treatment-sec sec-type="material" id="SECID0ELWBG"><title>Additional specimens examined.</title><p>CHINA, Yunnan Province, Lijiang, Laojunshan, <named-content xmlns:xlink="http://www.w3.org/1999/xlink" content-type="dwc:verbatimCoordinates" xlink:type="simple"><named-content content-type="geo-json" specific-use="{&#34;type&#34;:&#34;Point&#34;,&#34;coordinates&#34;:[99.725200,26.631900]}" id="NCID0EUWBG" xlink:type="simple">26.6319°N, 99.7252°E</named-content></named-content>, alt. ca. 3860 m, on twigs of <italic><tp:taxon-name><tp:taxon-name-part taxon-name-part-type="genus" reg="Juniperus">Juniperus</tp:taxon-name-part><tp:taxon-name-part taxon-name-part-type="species" reg="squamata">squamata</tp:taxon-name-part></tp:taxon-name></italic> (<italic><tp:taxon-name><tp:taxon-name-part taxon-name-part-type="genus" reg="Cupressaceae">Cupressaceae</tp:taxon-name-part></tp:taxon-name></italic>), 16 Aug. 2023, C.L. Hou, L. Zhuo, and S.Y. Zhao, HOU 2028 (<named-content xmlns:xlink="http://www.w3.org/1999/xlink" content-type="dwc:institutional_code" xlink:title="Capital Normal University" xlink:href="http://grbio.org/institution/capital-normal-university" xlink:type="simple">BJTC</named-content> 2023158); <named-content xmlns:xlink="http://www.w3.org/1999/xlink" content-type="dwc:verbatimCoordinates" xlink:type="simple"><named-content content-type="geo-json" specific-use="{&#34;type&#34;:&#34;Point&#34;,&#34;coordinates&#34;:[99.725000,26.631800]}" id="NCID0ETXBG" xlink:type="simple">26.6318°N, 99.7250°E</named-content></named-content>, alt. ca. 3930 m, on twigs of <italic><tp:taxon-name><tp:taxon-name-part taxon-name-part-type="genus" reg="Juniperus">J.</tp:taxon-name-part><tp:taxon-name-part taxon-name-part-type="species" reg="squamata">squamata</tp:taxon-name-part></tp:taxon-name></italic>, 16 Aug. 2023, C.L. Hou, L. Zhuo, and S.Y. Zhao, HOU 2030 (<named-content xmlns:xlink="http://www.w3.org/1999/xlink" content-type="dwc:institutional_code" xlink:title="Capital Normal University" xlink:href="http://grbio.org/institution/capital-normal-university" xlink:type="simple">BJTC</named-content> 2023160); <named-content xmlns:xlink="http://www.w3.org/1999/xlink" content-type="dwc:verbatimCoordinates" xlink:type="simple"><named-content content-type="geo-json" specific-use="{&#34;type&#34;:&#34;Point&#34;,&#34;coordinates&#34;:[99.724400,26.631900]}" id="NCID0ELYBG" xlink:type="simple">26.6319°N, 99.7244°E</named-content></named-content>, alt. ca. 3890 m, on twigs of <italic><tp:taxon-name><tp:taxon-name-part taxon-name-part-type="genus" reg="Juniperus">J.</tp:taxon-name-part><tp:taxon-name-part taxon-name-part-type="species" reg="squamata">squamata</tp:taxon-name-part></tp:taxon-name></italic>, 17 Aug. 2023, C.L. Hou, L. Zhuo, and S.Y. Zhao, HOU 2062 (<named-content xmlns:xlink="http://www.w3.org/1999/xlink" content-type="dwc:institutional_code" xlink:title="Capital Normal University" xlink:href="http://grbio.org/institution/capital-normal-university" xlink:type="simple">BJTC</named-content> 2023192).</p></tp:treatment-sec><tp:treatment-sec sec-type="distribution" id="SECID0EAZBG"><title>Distribution.</title><p>Known only from Yunnan Province, China.</p></tp:treatment-sec><tp:treatment-sec sec-type="notes" id="SECID0EFZBG"><title>Notes.</title><p>The multi-locus gene analysis shows that the sequences of <italic><tp:taxon-name><tp:taxon-name-part taxon-name-part-type="genus" reg="Cryptococcomyces">Cry.</tp:taxon-name-part><tp:taxon-name-part taxon-name-part-type="species" reg="crystallinus">crystallinus</tp:taxon-name-part></tp:taxon-name></italic> form a well-supported clade sister to the sequences of <italic><tp:taxon-name><tp:taxon-name-part taxon-name-part-type="genus" reg="Cryptococcomyces">Cryptococcomyces</tp:taxon-name-part></tp:taxon-name></italic> sp. 2. However, the specimens of <italic><tp:taxon-name><tp:taxon-name-part taxon-name-part-type="genus" reg="Cryptococcomyces">Cryptococcomyces</tp:taxon-name-part></tp:taxon-name></italic> sp. 2 do not have any mature ascoma; therefore, these two species cannot be compared morphologically. The <abbrev xmlns:xlink="http://www.w3.org/1999/xlink" xlink:title="internal transcribed spacer" id="ABBRID0EE1BG" xlink:type="simple">ITS</abbrev> rDNA sequence similarity between these two species is 92%, so we treat <italic><tp:taxon-name><tp:taxon-name-part taxon-name-part-type="genus" reg="Cryptococcomyces">Cry.</tp:taxon-name-part><tp:taxon-name-part taxon-name-part-type="species" reg="crystallinus">crystallinus</tp:taxon-name-part></tp:taxon-name></italic> as a separate species. Morphologically, <italic><tp:taxon-name><tp:taxon-name-part taxon-name-part-type="genus" reg="Cryptococcomyces">Cry.</tp:taxon-name-part><tp:taxon-name-part taxon-name-part-type="species" reg="crystallinus">crystallinus</tp:taxon-name-part></tp:taxon-name></italic> is similar to <italic><tp:taxon-name><tp:taxon-name-part taxon-name-part-type="genus" reg="Cryptococcomyces">Cry.</tp:taxon-name-part><tp:taxon-name-part taxon-name-part-type="species" reg="niger">niger</tp:taxon-name-part></tp:taxon-name></italic>, but <italic><tp:taxon-name><tp:taxon-name-part taxon-name-part-type="genus" reg="Cryptococcomyces">Cry.</tp:taxon-name-part><tp:taxon-name-part taxon-name-part-type="species" reg="niger">niger</tp:taxon-name-part></tp:taxon-name></italic> differs by an internal matrix of the Covering stroma lacking crystals.</p><fig id="F5" position="float" orientation="portrait"><object-id xmlns:xlink="http://www.w3.org/1999/xlink" content-type="doi" xlink:type="simple">10.3897/imafungus.16.138790.figure6</object-id><object-id xmlns:xlink="http://www.w3.org/1999/xlink" content-type="arpha" xlink:type="simple">C443B143-1B9F-55DD-804C-CB2296EA46D2</object-id><label>Figure 6.</label><caption><p><italic><tp:taxon-name><tp:taxon-name-part taxon-name-part-type="genus" reg="Cryptococcomyces">Cryptococcomyces</tp:taxon-name-part><tp:taxon-name-part taxon-name-part-type="species" reg="crystallinus">crystallinus</tp:taxon-name-part></tp:taxon-name></italic> (HOU 2082/<named-content xmlns:xlink="http://www.w3.org/1999/xlink" content-type="dwc:institutional_code" xlink:title="Capital Normal University" xlink:href="http://grbio.org/institution/capital-normal-university" xlink:type="simple">BJTC</named-content> 2023212, holotype) <bold>a</bold> ascomata on a twig of <italic><tp:taxon-name><tp:taxon-name-part taxon-name-part-type="genus" reg="Juniperus">Juniperus</tp:taxon-name-part><tp:taxon-name-part taxon-name-part-type="species" reg="squamata">squamata</tp:taxon-name-part></tp:taxon-name></italic><bold>b, c</bold> mature ascomata. Scale bars: 2 mm (<bold>a</bold>); 500 μm (<bold>b, c</bold>).</p></caption><graphic xmlns:xlink="http://www.w3.org/1999/xlink" xlink:href="imafungus-16-e138790-g006.jpg" position="float" orientation="portrait" xlink:type="simple" id="oo_1253003.jpg"><uri content-type="original_file" xlink:type="simple">https://binary.pensoft.net/fig/1253003</uri></graphic></fig><fig id="F6" position="float" orientation="portrait"><object-id xmlns:xlink="http://www.w3.org/1999/xlink" content-type="doi" xlink:type="simple">10.3897/imafungus.16.138790.figure7</object-id><object-id xmlns:xlink="http://www.w3.org/1999/xlink" content-type="arpha" xlink:type="simple">27C8127E-DE2D-54A6-A1E2-5A49EF6FFC14</object-id><label>Figure 7.</label><caption><p><italic><tp:taxon-name><tp:taxon-name-part taxon-name-part-type="genus" reg="Cryptococcomyces">Cryptococcomyces</tp:taxon-name-part><tp:taxon-name-part taxon-name-part-type="species" reg="crystallinus">crystallinus</tp:taxon-name-part></tp:taxon-name></italic> on <italic><tp:taxon-name><tp:taxon-name-part taxon-name-part-type="genus" reg="Juniperus">Juniperus</tp:taxon-name-part><tp:taxon-name-part taxon-name-part-type="species" reg="squamata">squamata</tp:taxon-name-part></tp:taxon-name></italic> (HOU 2082/<named-content xmlns:xlink="http://www.w3.org/1999/xlink" content-type="dwc:institutional_code" xlink:title="Capital Normal University" xlink:href="http://grbio.org/institution/capital-normal-university" xlink:type="simple">BJTC</named-content> 2023212, holotype) <bold>a</bold> part of an ascoma in vertical section, the internal matrix of Covering stroma filled with numerous crystals <bold>b</bold> paraphyses, mature asci with ascospores, and immature ascus. <bold>c</bold> Liberated ascospores with gelatinous cap. Scale bars: 100 μm (<bold>a</bold>); 10 μm (<bold>b, c</bold>).</p></caption><graphic xmlns:xlink="http://www.w3.org/1999/xlink" xlink:href="imafungus-16-e138790-g007.jpg" position="float" orientation="portrait" xlink:type="simple" id="oo_1253004.jpg"><uri content-type="original_file" xlink:type="simple">https://binary.pensoft.net/fig/1253004</uri></graphic></fig></tp:treatment-sec></tp:taxon-treatment>
