# Supplementary material for: ﻿New genera and species of coniferous twig-inhabiting Rhytismatales from China
Source: IMA Fungus. 2025 Feb 17;16:e138790. doi: 10.3897/imafungus.16.138790 (PMC11882027; doi:10.3897/imafungus.16.138790)
Supplement: XML Treatment for Cryptococcomyces occultus [file imafungus.16.138790-treatment9.xml]

<!DOCTYPE tp:taxon-treatment
  PUBLIC "-//TaxonX//DTD Taxonomic Treatment Publishing DTD v0 20100105//EN" "tax-treatment-NSO.dtd">
<tp:taxon-treatment xmlns:tp="http://www.plazi.org/taxpub"><tp:treatment-meta><kwd-group><label>Taxon classification</label><kwd>
                <named-content content-type="kingdom">Animalia</named-content>
              </kwd><kwd>
                <named-content content-type="order">Rhytismatales</named-content>
              </kwd><kwd>
                <named-content content-type="family">Rhytismataceae</named-content>
              </kwd></kwd-group><mixed-citation publication-type="journal"><person-group><name><surname>Zhuo</surname><given-names>Lan</given-names></name><name><surname>Wang</surname><given-names>Hai-Qi</given-names></name><name><surname>Zhang</surname><given-names>Peng</given-names></name><name><surname>Sui</surname><given-names>Xiao-Nan</given-names></name><name><surname>Guo</surname><given-names>Mei-Jun</given-names></name><name><surname>Wang</surname><given-names>Shi-Juan</given-names></name><name><surname>Hou</surname><given-names>Cheng-Lin</given-names></name></person-group><article-title>﻿New genera and species of coniferous twig-inhabiting <italic><tp:taxon-name><tp:taxon-name-part taxon-name-part-type="genus" reg="Rhytismatales">Rhytismatales</tp:taxon-name-part></tp:taxon-name></italic> from China</article-title><source>IMA Fungus</source><day>17</day><month>02</month><year>2025</year><volume>16</volume><pub-id pub-id-type="doi">10.3897/imafungus.16.138790</pub-id></mixed-citation></tp:treatment-meta><tp:nomenclature><label>﻿</label><tp:taxon-name>
              <object-id xmlns:xlink="http://www.w3.org/1999/xlink" content-type="arpha" xlink:type="simple">41537303-A752-5A65-8537-40D62B330561</object-id>
              <tp:taxon-name-part taxon-name-part-type="genus" reg="Cryptococcomyces">Cryptococcomyces</tp:taxon-name-part>
              <tp:taxon-name-part taxon-name-part-type="species" reg="occultus">occultus</tp:taxon-name-part>
              <object-id xmlns:xlink="http://www.w3.org/1999/xlink" content-type="mycobank" xlink:type="simple">856613</object-id>
            </tp:taxon-name><tp:taxon-authority>Lan Zhuo &amp; C.L. Hou</tp:taxon-authority><tp:taxon-status xmlns:xlink="http://www.w3.org/1999/xlink" xlink:type="simple">sp. nov.</tp:taxon-status><xref ref-type="fig" rid="F9">Figs 10</xref><xref ref-type="fig" rid="F10">, 11</xref></tp:nomenclature><tp:treatment-sec sec-type="etymology" id="SECID0EC1AI"><title>Etymology.</title><p><italic>Occultus</italic> (Latin) = hidden, referring to the ascomata surface being concolorous with the surface of the substrate.</p></tp:treatment-sec><tp:treatment-sec sec-type="diagnosis" id="SECID0EP1AI"><title>Diagnosis.</title><p>This new species is similar to <italic><tp:taxon-name><tp:taxon-name-part taxon-name-part-type="genus" reg="Cryptococcomyces">Cryptococcomyces</tp:taxon-name-part><tp:taxon-name-part taxon-name-part-type="species" reg="carbostomaticus">carbostomaticus</tp:taxon-name-part></tp:taxon-name></italic>, but differs by the absence of hyaline textura prismatica as innermost layer of the covering stroma.</p></tp:treatment-sec><tp:treatment-sec sec-type="material" id="SECID0EN2AI"><title>Type.</title><p>CHINA, Yunnan Province, Kunming, Jiaozi Mountains, <named-content xmlns:xlink="http://www.w3.org/1999/xlink" content-type="dwc:verbatimCoordinates" xlink:type="simple"><named-content content-type="geo-json" specific-use="{&#34;type&#34;:&#34;Point&#34;,&#34;coordinates&#34;:[102.849200,26.086100]}" id="NCID0EW2AI" xlink:type="simple">26.0861°N, 102.8492°E</named-content></named-content>, alt. ca. 3810 m, on twigs of <italic><tp:taxon-name><tp:taxon-name-part taxon-name-part-type="genus" reg="Juniperus">Juniperus</tp:taxon-name-part><tp:taxon-name-part taxon-name-part-type="species" reg="squamata">squamata</tp:taxon-name-part></tp:taxon-name></italic> (<italic><tp:taxon-name><tp:taxon-name-part taxon-name-part-type="genus" reg="Cupressaceae">Cupressaceae</tp:taxon-name-part></tp:taxon-name></italic>), 23 Jun. 2021, C.L. Hou, M.J. Guo, and H. Zhou, HOU 1861A (<named-content xmlns:xlink="http://www.w3.org/1999/xlink" content-type="dwc:institutional_code" xlink:title="Capital Normal University" xlink:href="http://grbio.org/institution/capital-normal-university" xlink:type="simple">BJTC</named-content> 2021172, holotype).</p></tp:treatment-sec><tp:treatment-sec sec-type="Sexual morph" id="SECID0ES3AI"><title>Sexual morph.</title><p><bold><italic>Ascomata</italic></bold> on twigs, scattered, not associated with pale areas. In surface view, ascomata elliptical to round, 1600–2100 × 1400–2100 μm, concolorous with surface of substrate, erumpent through host epidermis, opening by irregular splits to expose pale yellow (#ffff9d) hymenium. <bold><italic>Lips</italic></bold> absent. In median vertical section, ascomata intracortical. <bold><italic>Covering stroma</italic></bold> 125–145 μm thick near the center of the ascomata, extending to the basal Covering stroma, consisting of an outer layer of remains of host cortex and an inner layer of carbonized, angular to globose cells. <bold><italic>Excipulum</italic></bold> present, formed by marginal paraphyses. <bold><italic>Basal Covering stroma</italic></bold> poorly developed, consisting of carbonized, angular to globose cells. <bold><italic>Internal matrix of Covering stroma</italic></bold> 95–130 µm thick, consisting of hyaline, thin-walled, angular cells and short hyphae embedded in gelatinous mucus. <bold><italic>Subhymenium</italic></bold> 20–30 µm thick, consisting of hyaline textura porrecta. <bold><italic>Paraphyses</italic></bold> aseptate, filiform, not branched, slightly curved at tips, 130–140 × 1–2 µm, covered by a thin gelatinous sheath. <bold><italic>Asci</italic></bold> ripening sequentially, clavate, apex obtuse to acute, 80–120 × 6–8 μm, stalked, thin-walled, J–, 8-spored. <bold><italic>Ascospores</italic></bold> aseptate, filiform, 30–40 × 1 μm, hyaline.</p></tp:treatment-sec><tp:treatment-sec sec-type="Asexual morph" id="SECID0E36AI"><title>Asexual morph.</title><p><bold><italic>Conidiomata</italic></bold> and <bold><italic>zone lines</italic></bold> not observed.</p></tp:treatment-sec><tp:treatment-sec sec-type="material" id="SECID0EWABI"><title>Additional specimens examined.</title><p>CHINA, Yunnan Province, Lijiang, Laojunshan, <named-content xmlns:xlink="http://www.w3.org/1999/xlink" content-type="dwc:verbatimCoordinates" xlink:type="simple"><named-content content-type="geo-json" specific-use="{&#34;type&#34;:&#34;Point&#34;,&#34;coordinates&#34;:[99.767500,26.643300]}" id="NCID0E6ABI" xlink:type="simple">26.6433°N, 99.7675°E</named-content></named-content>, alt. ca. 3500 m, on twigs of <italic><tp:taxon-name><tp:taxon-name-part taxon-name-part-type="genus" reg="Juniperus">Juniperus</tp:taxon-name-part><tp:taxon-name-part taxon-name-part-type="species" reg="squamata">squamata</tp:taxon-name-part></tp:taxon-name></italic> (<italic><tp:taxon-name><tp:taxon-name-part taxon-name-part-type="genus" reg="Cupressaceae">Cupressaceae</tp:taxon-name-part></tp:taxon-name></italic>), 16 Jul. 2020, C.L. Hou, M.J. Guo and Q.T. Wang, HOU 1613 (<named-content xmlns:xlink="http://www.w3.org/1999/xlink" content-type="dwc:institutional_code" xlink:title="Capital Normal University" xlink:href="http://grbio.org/institution/capital-normal-university" xlink:type="simple">BJTC</named-content> 2020055); Kunming, Jiaozi Mountains, <named-content xmlns:xlink="http://www.w3.org/1999/xlink" content-type="dwc:verbatimCoordinates" xlink:type="simple"><named-content content-type="geo-json" specific-use="{&#34;type&#34;:&#34;Point&#34;,&#34;coordinates&#34;:[102.840500,26.084100]}" id="NCID0E5BBI" xlink:type="simple">26.0841°N, 102.8405°E</named-content></named-content>, alt. ca. 3570 m, on twigs of <italic><tp:taxon-name><tp:taxon-name-part taxon-name-part-type="genus" reg="Juniperus">J.</tp:taxon-name-part><tp:taxon-name-part taxon-name-part-type="species" reg="squamata">squamata</tp:taxon-name-part></tp:taxon-name></italic>, 23 Jun. 2021, C.L. Hou, M.J. Guo and H. Zhou, HOU 1838 (<named-content xmlns:xlink="http://www.w3.org/1999/xlink" content-type="dwc:institutional_code" xlink:title="Capital Normal University" xlink:href="http://grbio.org/institution/capital-normal-university" xlink:type="simple">BJTC</named-content> 2021149).</p></tp:treatment-sec><tp:treatment-sec sec-type="distribution" id="SECID0ETCBI"><title>Distribution.</title><p>Known only from Yunnan Province, China.</p></tp:treatment-sec><tp:treatment-sec sec-type="notes" id="SECID0EYCBI"><title>Notes.</title><p>Phylogenetically, molecular sequences of <italic><tp:taxon-name><tp:taxon-name-part taxon-name-part-type="genus" reg="Cryptococcomyces">Cry.</tp:taxon-name-part><tp:taxon-name-part taxon-name-part-type="species" reg="occultus">occultus</tp:taxon-name-part></tp:taxon-name></italic> forms a distinct clade with high support values (MLB = 98%, MPB = 97%, PP = 1.00) together with the sequences of <italic><tp:taxon-name><tp:taxon-name-part taxon-name-part-type="genus" reg="Cryptococcomyces">Cry.</tp:taxon-name-part><tp:taxon-name-part taxon-name-part-type="species" reg="carbostomaticus">carbostomaticus</tp:taxon-name-part></tp:taxon-name></italic>, <italic><tp:taxon-name><tp:taxon-name-part taxon-name-part-type="genus" reg="Cryptococcomyces">Cry.</tp:taxon-name-part><tp:taxon-name-part taxon-name-part-type="species" reg="niger">niger</tp:taxon-name-part></tp:taxon-name></italic>, and <italic><tp:taxon-name><tp:taxon-name-part taxon-name-part-type="genus" reg="Cryptococcomyces">Cryptococcomyces</tp:taxon-name-part></tp:taxon-name></italic> sp. 1. However, the values of similarity of the <abbrev xmlns:xlink="http://www.w3.org/1999/xlink" xlink:title="internal transcribed spacer" id="ABBRID0EGEBI" xlink:type="simple">ITS</abbrev> rDNA sequences of <italic><tp:taxon-name><tp:taxon-name-part taxon-name-part-type="genus" reg="Cryptococcomyces">Cry.</tp:taxon-name-part><tp:taxon-name-part taxon-name-part-type="species" reg="occultus">occultus</tp:taxon-name-part></tp:taxon-name></italic> with <italic><tp:taxon-name><tp:taxon-name-part taxon-name-part-type="genus" reg="Cryptococcomyces">Cry.</tp:taxon-name-part><tp:taxon-name-part taxon-name-part-type="species" reg="carbostomaticus">carbostomaticus</tp:taxon-name-part></tp:taxon-name></italic>, <italic><tp:taxon-name><tp:taxon-name-part taxon-name-part-type="genus" reg="Cryptococcomyces">Cry.</tp:taxon-name-part><tp:taxon-name-part taxon-name-part-type="species" reg="niger">niger</tp:taxon-name-part></tp:taxon-name></italic>, and <italic><tp:taxon-name><tp:taxon-name-part taxon-name-part-type="genus" reg="Cryptococcomyces">Cryptococcomyces</tp:taxon-name-part></tp:taxon-name></italic> sp. 1 are 97%, 96%, and 98%, respectively. Morphologically, <italic><tp:taxon-name><tp:taxon-name-part taxon-name-part-type="genus" reg="Cryptococcomyces">Cry.</tp:taxon-name-part><tp:taxon-name-part taxon-name-part-type="species" reg="niger">niger</tp:taxon-name-part></tp:taxon-name></italic> differs from <italic><tp:taxon-name><tp:taxon-name-part taxon-name-part-type="genus" reg="Cryptococcomyces">Cry.</tp:taxon-name-part><tp:taxon-name-part taxon-name-part-type="species" reg="occultus">occultus</tp:taxon-name-part></tp:taxon-name></italic> by black, smaller (800–1000 × 900–1200 µm) ascomata, which protrude from the surface of the host; <italic><tp:taxon-name><tp:taxon-name-part taxon-name-part-type="genus" reg="Cryptococcomyces">Cry.</tp:taxon-name-part><tp:taxon-name-part taxon-name-part-type="species" reg="carbostomaticus">carbostomaticus</tp:taxon-name-part></tp:taxon-name></italic> differs from <italic><tp:taxon-name><tp:taxon-name-part taxon-name-part-type="genus" reg="Cryptococcomyces">Cry.</tp:taxon-name-part><tp:taxon-name-part taxon-name-part-type="species" reg="occultus">occultus</tp:taxon-name-part></tp:taxon-name></italic> by the presence of hyaline textura prismatica in the innermost layer of the covering stroma. Unfortunately, ascomata in the specimen of <italic><tp:taxon-name><tp:taxon-name-part taxon-name-part-type="genus" reg="Cryptococcomyces">Cryptococcomyces</tp:taxon-name-part></tp:taxon-name></italic> sp. 1 are not mature enough to observe microscopic features. <italic><tp:taxon-name><tp:taxon-name-part taxon-name-part-type="genus" reg="Cryptococcomyces">Cryptococcomyces</tp:taxon-name-part><tp:taxon-name-part taxon-name-part-type="species" reg="occultus">occultus</tp:taxon-name-part></tp:taxon-name></italic> is morphologically similar to <italic><tp:taxon-name><tp:taxon-name-part taxon-name-part-type="genus" reg="Coccomyces">Coccomyces</tp:taxon-name-part><tp:taxon-name-part taxon-name-part-type="species" reg="lijiangensis">lijiangensis</tp:taxon-name-part></tp:taxon-name></italic> on <italic><tp:taxon-name><tp:taxon-name-part taxon-name-part-type="genus" reg="Pinus">Pinus</tp:taxon-name-part><tp:taxon-name-part taxon-name-part-type="species" reg="armandii">armandii</tp:taxon-name-part></tp:taxon-name></italic> (<italic><tp:taxon-name><tp:taxon-name-part taxon-name-part-type="genus" reg="Pinaceae">Pinaceae</tp:taxon-name-part></tp:taxon-name></italic>), but <italic><tp:taxon-name><tp:taxon-name-part taxon-name-part-type="genus" reg="Coccomyces">Co.</tp:taxon-name-part><tp:taxon-name-part taxon-name-part-type="species" reg="lijiangensis">lijiangensis</tp:taxon-name-part></tp:taxon-name></italic> has a well-developed basal Covering stroma (900–1200 µm), and the internal matrix of the Covering stroma consists of hyaline hyphae and numerous crystals variable in shape and size. Therefore, based on phylogenetic and morphological differences, <italic><tp:taxon-name><tp:taxon-name-part taxon-name-part-type="genus" reg="Cryptococcomyces">Cry.</tp:taxon-name-part><tp:taxon-name-part taxon-name-part-type="species" reg="occultus">occultus</tp:taxon-name-part></tp:taxon-name></italic> is designated as a new species. It is the type of the genus <italic><tp:taxon-name><tp:taxon-name-part taxon-name-part-type="genus" reg="Cryptococcomyces">Cryptococcomyces</tp:taxon-name-part></tp:taxon-name></italic> because it possesses the most typical traits of ascomata covered by bark.</p><fig id="F9" position="float" orientation="portrait"><object-id xmlns:xlink="http://www.w3.org/1999/xlink" content-type="doi" xlink:type="simple">10.3897/imafungus.16.138790.figure10</object-id><object-id xmlns:xlink="http://www.w3.org/1999/xlink" content-type="arpha" xlink:type="simple">489E7039-0901-5D3A-B51B-E85D15F3C38B</object-id><label>Figure 10.</label><caption><p><italic><tp:taxon-name><tp:taxon-name-part taxon-name-part-type="genus" reg="Cryptococcomyces">Cryptococcomyces</tp:taxon-name-part><tp:taxon-name-part taxon-name-part-type="species" reg="occultus">occultus</tp:taxon-name-part></tp:taxon-name></italic> (HOU 1861A/<named-content xmlns:xlink="http://www.w3.org/1999/xlink" content-type="dwc:institutional_code" xlink:title="Capital Normal University" xlink:href="http://grbio.org/institution/capital-normal-university" xlink:type="simple">BJTC</named-content> 2021172, holotype) <bold>a</bold> ascomata on a twig of <italic><tp:taxon-name><tp:taxon-name-part taxon-name-part-type="genus" reg="Juniperus">Juniperus</tp:taxon-name-part><tp:taxon-name-part taxon-name-part-type="species" reg="squamata">squamata</tp:taxon-name-part></tp:taxon-name></italic><bold>b, c</bold> mature ascomata. Scale bars: 2 mm (<bold>a</bold>); 500 μm (<bold>b</bold>); 1 mm (<bold>c</bold>).</p></caption><graphic xmlns:xlink="http://www.w3.org/1999/xlink" xlink:href="imafungus-16-e138790-g010.jpg" position="float" orientation="portrait" xlink:type="simple" id="oo_1253007.jpg"><uri content-type="original_file" xlink:type="simple">https://binary.pensoft.net/fig/1253007</uri></graphic></fig><fig id="F10" position="float" orientation="portrait"><object-id xmlns:xlink="http://www.w3.org/1999/xlink" content-type="doi" xlink:type="simple">10.3897/imafungus.16.138790.figure11</object-id><object-id xmlns:xlink="http://www.w3.org/1999/xlink" content-type="arpha" xlink:type="simple">C8FFEF14-3CB8-53D5-BDAE-A905607B3E52</object-id><label>Figure 11.</label><caption><p><italic><tp:taxon-name><tp:taxon-name-part taxon-name-part-type="genus" reg="Cryptococcomyces">Cryptococcomyces</tp:taxon-name-part><tp:taxon-name-part taxon-name-part-type="species" reg="occultus">occultus</tp:taxon-name-part></tp:taxon-name></italic> on <italic><tp:taxon-name><tp:taxon-name-part taxon-name-part-type="genus" reg="Juniperus">Juniperus</tp:taxon-name-part><tp:taxon-name-part taxon-name-part-type="species" reg="squamata">squamata</tp:taxon-name-part></tp:taxon-name></italic> (HOU 1861A/<named-content xmlns:xlink="http://www.w3.org/1999/xlink" content-type="dwc:institutional_code" xlink:title="Capital Normal University" xlink:href="http://grbio.org/institution/capital-normal-university" xlink:type="simple">BJTC</named-content> 2021172, holotype) <bold>a</bold> part of an ascoma in vertical section <bold>b</bold> paraphyses, mature asci with ascospores, and immature ascus <bold>c</bold> liberated ascospores. Scale bars: 100 μm (<bold>a</bold>); 10 μm (<bold>b, c</bold>).</p></caption><graphic xmlns:xlink="http://www.w3.org/1999/xlink" xlink:href="imafungus-16-e138790-g011.jpg" position="float" orientation="portrait" xlink:type="simple" id="oo_1253008.jpg"><uri content-type="original_file" xlink:type="simple">https://binary.pensoft.net/fig/1253008</uri></graphic></fig></tp:treatment-sec></tp:taxon-treatment>
