# Supplementary material for: ﻿New genera and species of coniferous twig-inhabiting Rhytismatales from China
Source: IMA Fungus. 2025 Feb 17;16:e138790. doi: 10.3897/imafungus.16.138790 (PMC11882027; doi:10.3897/imafungus.16.138790)
Supplement: XML Treatment for Cryptococcomyces [file imafungus.16.138790-treatment10.xml]

<!DOCTYPE tp:taxon-treatment
  PUBLIC "-//TaxonX//DTD Taxonomic Treatment Publishing DTD v0 20100105//EN" "tax-treatment-NSO.dtd">
<tp:taxon-treatment xmlns:tp="http://www.plazi.org/taxpub"><tp:treatment-meta><kwd-group><label>Taxon classification</label><kwd>
                <named-content content-type="kingdom">Animalia</named-content>
              </kwd><kwd>
                <named-content content-type="order">Rhytismatales</named-content>
              </kwd><kwd>
                <named-content content-type="family">Rhytismataceae</named-content>
              </kwd></kwd-group><mixed-citation publication-type="journal"><person-group><name><surname>Zhuo</surname><given-names>Lan</given-names></name><name><surname>Wang</surname><given-names>Hai-Qi</given-names></name><name><surname>Zhang</surname><given-names>Peng</given-names></name><name><surname>Sui</surname><given-names>Xiao-Nan</given-names></name><name><surname>Guo</surname><given-names>Mei-Jun</given-names></name><name><surname>Wang</surname><given-names>Shi-Juan</given-names></name><name><surname>Hou</surname><given-names>Cheng-Lin</given-names></name></person-group><article-title>﻿New genera and species of coniferous twig-inhabiting <italic><tp:taxon-name><tp:taxon-name-part taxon-name-part-type="genus" reg="Rhytismatales">Rhytismatales</tp:taxon-name-part></tp:taxon-name></italic> from China</article-title><source>IMA Fungus</source><day>17</day><month>02</month><year>2025</year><volume>16</volume><pub-id pub-id-type="doi">10.3897/imafungus.16.138790</pub-id></mixed-citation></tp:treatment-meta><tp:nomenclature><label>﻿</label><tp:taxon-name>
              <object-id xmlns:xlink="http://www.w3.org/1999/xlink" content-type="arpha" xlink:type="simple">1C0A9D2E-DB73-5137-8038-8F371AF8196B</object-id>
              <tp:taxon-name-part taxon-name-part-type="genus" reg="Cryptococcomyces">Cryptococcomyces</tp:taxon-name-part>
            </tp:taxon-name><tp:taxon-authority>sp. 1</tp:taxon-authority><xref ref-type="fig" rid="F11">Fig. 12</xref></tp:nomenclature><tp:treatment-sec sec-type="Specimen examined" id="SECID0ESOBI"><title>Specimen examined.</title><p>CHINA, Yunnan Province, Lijiang, Laojunshan, <named-content xmlns:xlink="http://www.w3.org/1999/xlink" content-type="dwc:verbatimCoordinates" xlink:type="simple"><named-content content-type="geo-json" specific-use="{&#34;type&#34;:&#34;Point&#34;,&#34;coordinates&#34;:[99.767200,26.641300]}" id="NCID0E2OBI" xlink:type="simple">26.6413°N, 99.7672°E</named-content></named-content>, alt. ca. 3500 m, on twigs of <italic><tp:taxon-name><tp:taxon-name-part taxon-name-part-type="genus" reg="Juniperus">Juniperus</tp:taxon-name-part></tp:taxon-name></italic> sp. (<italic><tp:taxon-name><tp:taxon-name-part taxon-name-part-type="genus" reg="Cupressaceae">Cupressaceae</tp:taxon-name-part></tp:taxon-name></italic>), 21 Jun. 2021, C.L. Hou, M.J. Guo, and H. Zhou, HOU 1835 (<named-content xmlns:xlink="http://www.w3.org/1999/xlink" content-type="dwc:institutional_code" xlink:title="Capital Normal University" xlink:href="http://grbio.org/institution/capital-normal-university" xlink:type="simple">BJTC</named-content> 2021146).</p></tp:treatment-sec><tp:treatment-sec sec-type="notes" id="SECID0ETPBI"><title>Notes.</title><p>In the multi-gene phylogenetic tree, the sequences of this undescribed species form a highly supported sister clade with the sequences of <italic><tp:taxon-name><tp:taxon-name-part taxon-name-part-type="genus" reg="Cryptococcomyces">Cry.</tp:taxon-name-part><tp:taxon-name-part taxon-name-part-type="species" reg="carbostomaticus">carbostomaticus</tp:taxon-name-part></tp:taxon-name></italic> and <italic><tp:taxon-name><tp:taxon-name-part taxon-name-part-type="genus" reg="Cryptococcomyces">Cry.</tp:taxon-name-part><tp:taxon-name-part taxon-name-part-type="species" reg="niger">niger</tp:taxon-name-part></tp:taxon-name></italic>. The similarity of the <abbrev xmlns:xlink="http://www.w3.org/1999/xlink" xlink:title="internal transcribed spacer" id="ABBRID0EPQBI" xlink:type="simple">ITS</abbrev> rDNA sequences of <italic><tp:taxon-name><tp:taxon-name-part taxon-name-part-type="genus" reg="Cryptococcomyces">Cryptococcomyces</tp:taxon-name-part></tp:taxon-name></italic> sp. 1 with <italic><tp:taxon-name><tp:taxon-name-part taxon-name-part-type="genus" reg="Cryptococcomyces">Cry.</tp:taxon-name-part><tp:taxon-name-part taxon-name-part-type="species" reg="carbostomaticus">carbostomaticus</tp:taxon-name-part></tp:taxon-name></italic> and <italic><tp:taxon-name><tp:taxon-name-part taxon-name-part-type="genus" reg="Cryptococcomyces">Cry.</tp:taxon-name-part><tp:taxon-name-part taxon-name-part-type="species" reg="niger">niger</tp:taxon-name-part></tp:taxon-name></italic> are 98% and 96%, respectively. As mature ascomata were not found in this specimen, it was not possible to conduct detailed morphological studies.</p></tp:treatment-sec><tp:treatment-sec><!--Section generated to contain objects referenced in tp:taxon-treatment.--><fig id="F11" position="float" orientation="portrait"><object-id xmlns:xlink="http://www.w3.org/1999/xlink" content-type="doi" xlink:type="simple">10.3897/imafungus.16.138790.figure12</object-id><object-id xmlns:xlink="http://www.w3.org/1999/xlink" content-type="arpha" xlink:type="simple">E5149824-B081-5A46-84AB-10D9ECB5C303</object-id><label>Figure 12.</label><caption><p><italic><tp:taxon-name><tp:taxon-name-part taxon-name-part-type="genus" reg="Cryptococcomyces">Cryptococcomyces</tp:taxon-name-part></tp:taxon-name></italic> sp. 1 (HOU 1835/<named-content xmlns:xlink="http://www.w3.org/1999/xlink" content-type="dwc:institutional_code" xlink:title="Capital Normal University" xlink:href="http://grbio.org/institution/capital-normal-university" xlink:type="simple">BJTC</named-content> 2021146) <bold>a</bold> immature ascomata on a twig of <italic><tp:taxon-name><tp:taxon-name-part taxon-name-part-type="genus" reg="Juniperus">Juniperus</tp:taxon-name-part></tp:taxon-name></italic> sp. <bold>b, c</bold> immature ascomata. Scale bars: 1 mm (<bold>a</bold>); 500 μm (<bold>b, c</bold>).</p></caption><graphic xmlns:xlink="http://www.w3.org/1999/xlink" xlink:href="imafungus-16-e138790-g012.jpg" position="float" orientation="portrait" xlink:type="simple" id="oo_1253009.jpg"><uri content-type="original_file" xlink:type="simple">https://binary.pensoft.net/fig/1253009</uri></graphic></fig></tp:treatment-sec></tp:taxon-treatment>
