# Supplementary material for: ﻿New genera and species of coniferous twig-inhabiting Rhytismatales from China
Source: IMA Fungus. 2025 Feb 17;16:e138790. doi: 10.3897/imafungus.16.138790 (PMC11882027; doi:10.3897/imafungus.16.138790)
Supplement: XML Treatment for Cryptococcomyces [file imafungus.16.138790-treatment11.xml]

<!DOCTYPE tp:taxon-treatment
  PUBLIC "-//TaxonX//DTD Taxonomic Treatment Publishing DTD v0 20100105//EN" "tax-treatment-NSO.dtd">
<tp:taxon-treatment xmlns:tp="http://www.plazi.org/taxpub"><tp:treatment-meta><kwd-group><label>Taxon classification</label><kwd>
                <named-content content-type="kingdom">Animalia</named-content>
              </kwd><kwd>
                <named-content content-type="order">Rhytismatales</named-content>
              </kwd><kwd>
                <named-content content-type="family">Rhytismataceae</named-content>
              </kwd></kwd-group><mixed-citation publication-type="journal"><person-group><name><surname>Zhuo</surname><given-names>Lan</given-names></name><name><surname>Wang</surname><given-names>Hai-Qi</given-names></name><name><surname>Zhang</surname><given-names>Peng</given-names></name><name><surname>Sui</surname><given-names>Xiao-Nan</given-names></name><name><surname>Guo</surname><given-names>Mei-Jun</given-names></name><name><surname>Wang</surname><given-names>Shi-Juan</given-names></name><name><surname>Hou</surname><given-names>Cheng-Lin</given-names></name></person-group><article-title>﻿New genera and species of coniferous twig-inhabiting <italic><tp:taxon-name><tp:taxon-name-part taxon-name-part-type="genus" reg="Rhytismatales">Rhytismatales</tp:taxon-name-part></tp:taxon-name></italic> from China</article-title><source>IMA Fungus</source><day>17</day><month>02</month><year>2025</year><volume>16</volume><pub-id pub-id-type="doi">10.3897/imafungus.16.138790</pub-id></mixed-citation></tp:treatment-meta><tp:nomenclature><label>﻿</label><tp:taxon-name>
              <object-id xmlns:xlink="http://www.w3.org/1999/xlink" content-type="arpha" xlink:type="simple">E3F48638-1CDF-5DEB-8EB0-BFC98AE5512F</object-id>
              <tp:taxon-name-part taxon-name-part-type="genus" reg="Cryptococcomyces">Cryptococcomyces</tp:taxon-name-part>
            </tp:taxon-name><tp:taxon-authority>sp. 2</tp:taxon-authority></tp:nomenclature><tp:treatment-sec sec-type="Cultures examined" id="SECID0EQSBI"><title>Cultures examined.</title><p>CHINA, Yunnan Province, Lijiang, Laojunshan, <named-content xmlns:xlink="http://www.w3.org/1999/xlink" content-type="dwc:verbatimCoordinates" xlink:type="simple"><named-content content-type="geo-json" specific-use="{&#34;type&#34;:&#34;Point&#34;,&#34;coordinates&#34;:[99.724900,26.631500]}" id="NCID0EZSBI" xlink:type="simple">26.6315°N, 99.7249°E</named-content></named-content>, alt. ca. 3900 m, isolated from <italic><tp:taxon-name><tp:taxon-name-part taxon-name-part-type="genus" reg="Juniperus">Juniperus</tp:taxon-name-part></tp:taxon-name></italic> sp. (<italic><tp:taxon-name><tp:taxon-name-part taxon-name-part-type="genus" reg="Cupressaceae">Cupressaceae</tp:taxon-name-part></tp:taxon-name></italic>), 16 Aug. 2023, C.L. Hou, L. Zhuo, and S.Y. Zhao, <abbrev xmlns:xlink="http://www.w3.org/1999/xlink" content-type="institution" xlink:title="Capital Normal University Culture Collection Center" id="ABBRID0EMTBI" xlink:type="simple">CNUCC</abbrev> 2031A31; <named-content xmlns:xlink="http://www.w3.org/1999/xlink" content-type="dwc:verbatimCoordinates" xlink:type="simple"><named-content content-type="geo-json" specific-use="{&#34;type&#34;:&#34;Point&#34;,&#34;coordinates&#34;:[99.725300,26.631600]}" id="NCID0EUTBI" xlink:type="simple">26.6316°N, 99.7253°E</named-content></named-content>, alt. ca. 3855 m, isolated from <italic><tp:taxon-name><tp:taxon-name-part taxon-name-part-type="genus" reg="Juniperus">Juniperus</tp:taxon-name-part></tp:taxon-name></italic> sp., 21 Jun. 2021, C.L. Hou, M.J. Guo and H. Zhou, <abbrev xmlns:xlink="http://www.w3.org/1999/xlink" content-type="institution" xlink:title="Capital Normal University Culture Collection Center" id="ABBRID0EAUBI" xlink:type="simple">CNUCC</abbrev> 17821; <named-content xmlns:xlink="http://www.w3.org/1999/xlink" content-type="dwc:verbatimCoordinates" xlink:type="simple"><named-content content-type="geo-json" specific-use="{&#34;type&#34;:&#34;Point&#34;,&#34;coordinates&#34;:[99.724300,26.631900]}" id="NCID0EIUBI" xlink:type="simple">26.6319°N, 99.7243°E</named-content></named-content>, alt. ca. 3890 m, isolated from <italic><tp:taxon-name><tp:taxon-name-part taxon-name-part-type="genus" reg="Juniperus">Juniperus</tp:taxon-name-part></tp:taxon-name></italic> sp., 17 Aug. 2023, C.L. Hou, L. Zhuo, and S.Y. Zhao, <abbrev xmlns:xlink="http://www.w3.org/1999/xlink" content-type="institution" xlink:title="Capital Normal University Culture Collection Center" id="ABBRID0EUUBI" xlink:type="simple">CNUCC</abbrev> 2061B31.</p></tp:treatment-sec><tp:treatment-sec sec-type="notes" id="SECID0EZUBI"><title>Notes.</title><p>In the multi-gene phylogenetic tree, the molecular sequences of this unnamed species cluster together with the molecular sequence of <italic><tp:taxon-name><tp:taxon-name-part taxon-name-part-type="genus" reg="Cryptococcomyces">Cryptococcomyces</tp:taxon-name-part><tp:taxon-name-part taxon-name-part-type="species" reg="crystallinus">crystallinus</tp:taxon-name-part></tp:taxon-name></italic>. The <abbrev xmlns:xlink="http://www.w3.org/1999/xlink" xlink:title="internal transcribed spacer" id="ABBRID0EKVBI" xlink:type="simple">ITS</abbrev> rDNA similarity between these two species is 92%. It is worth noting that while processing other ascomata from these specimens, we obtained isolates of this species. However, the observed ascomata did not match the morphological characteristics of this genus. Since multiple isolates of this species were obtained from different specimens, sequencing errors or other potential mistakes have been ruled out. We hypothesize the presence of an undiscovered cryptic species, although no corresponding ascomata have yet been found.</p><fig id="F11" position="float" orientation="portrait"><object-id xmlns:xlink="http://www.w3.org/1999/xlink" content-type="doi" xlink:type="simple">10.3897/imafungus.16.138790.figure12</object-id><object-id xmlns:xlink="http://www.w3.org/1999/xlink" content-type="arpha" xlink:type="simple">E5149824-B081-5A46-84AB-10D9ECB5C303</object-id><label>Figure 12.</label><caption><p><italic><tp:taxon-name><tp:taxon-name-part taxon-name-part-type="genus" reg="Cryptococcomyces">Cryptococcomyces</tp:taxon-name-part></tp:taxon-name></italic> sp. 1 (HOU 1835/<named-content xmlns:xlink="http://www.w3.org/1999/xlink" content-type="dwc:institutional_code" xlink:title="Capital Normal University" xlink:href="http://grbio.org/institution/capital-normal-university" xlink:type="simple">BJTC</named-content> 2021146) <bold>a</bold> immature ascomata on a twig of <italic><tp:taxon-name><tp:taxon-name-part taxon-name-part-type="genus" reg="Juniperus">Juniperus</tp:taxon-name-part></tp:taxon-name></italic> sp. <bold>b, c</bold> immature ascomata. Scale bars: 1 mm (<bold>a</bold>); 500 μm (<bold>b, c</bold>).</p></caption><graphic xmlns:xlink="http://www.w3.org/1999/xlink" xlink:href="imafungus-16-e138790-g012.jpg" position="float" orientation="portrait" xlink:type="simple" id="oo_1253009.jpg"><uri content-type="original_file" xlink:type="simple">https://binary.pensoft.net/fig/1253009</uri></graphic></fig></tp:treatment-sec></tp:taxon-treatment>
