# Supplementary material for: ﻿New genera and species of coniferous twig-inhabiting Rhytismatales from China
Source: IMA Fungus. 2025 Feb 17;16:e138790. doi: 10.3897/imafungus.16.138790 (PMC11882027; doi:10.3897/imafungus.16.138790)
Supplement: XML Treatment for Hypoderma [file imafungus.16.138790-treatment12.xml]

<!DOCTYPE tp:taxon-treatment
  PUBLIC "-//TaxonX//DTD Taxonomic Treatment Publishing DTD v0 20100105//EN" "tax-treatment-NSO.dtd">
<tp:taxon-treatment xmlns:tp="http://www.plazi.org/taxpub"><tp:treatment-meta><kwd-group><label>Taxon classification</label><kwd>
                <named-content content-type="kingdom">Animalia</named-content>
              </kwd><kwd>
                <named-content content-type="order">Rhytismatales</named-content>
              </kwd><kwd>
                <named-content content-type="family">Rhytismataceae</named-content>
              </kwd></kwd-group><mixed-citation publication-type="journal"><person-group><name><surname>Zhuo</surname><given-names>Lan</given-names></name><name><surname>Wang</surname><given-names>Hai-Qi</given-names></name><name><surname>Zhang</surname><given-names>Peng</given-names></name><name><surname>Sui</surname><given-names>Xiao-Nan</given-names></name><name><surname>Guo</surname><given-names>Mei-Jun</given-names></name><name><surname>Wang</surname><given-names>Shi-Juan</given-names></name><name><surname>Hou</surname><given-names>Cheng-Lin</given-names></name></person-group><article-title>﻿New genera and species of coniferous twig-inhabiting <italic><tp:taxon-name><tp:taxon-name-part taxon-name-part-type="genus" reg="Rhytismatales">Rhytismatales</tp:taxon-name-part></tp:taxon-name></italic> from China</article-title><source>IMA Fungus</source><day>17</day><month>02</month><year>2025</year><volume>16</volume><pub-id pub-id-type="doi">10.3897/imafungus.16.138790</pub-id></mixed-citation></tp:treatment-meta><tp:nomenclature><label>﻿</label><tp:taxon-name>
              <object-id xmlns:xlink="http://www.w3.org/1999/xlink" content-type="arpha" xlink:type="simple">475B9C56-3485-5D30-B53F-92ABAC11E3E9</object-id>
              <tp:taxon-name-part taxon-name-part-type="genus" reg="Hypoderma">Hypoderma</tp:taxon-name-part>
            </tp:taxon-name><tp:taxon-authority>De Not., G. bot. ital. 2(2): 13. 1847.</tp:taxon-authority></tp:nomenclature><tp:treatment-sec sec-type="material" id="SECID0EWXBI"><title>Type.</title><p><italic><tp:taxon-name><tp:taxon-name-part taxon-name-part-type="genus" reg="Hypoderma">Hypoderma</tp:taxon-name-part><tp:taxon-name-part taxon-name-part-type="species" reg="rubi">rubi</tp:taxon-name-part></tp:taxon-name></italic> (Pers.) DC., in Lamarck &amp; de Candolle, <italic>Fl. franç</italic>., Edn 3 (Paris) 2: 304. 1805.</p></tp:treatment-sec><tp:treatment-sec sec-type="Sexual morph" id="SECID0EJYBI"><title>Sexual morph.</title><p><bold><italic>Ascomata</italic></bold> elliptical to elongated elliptical, black, opening by a longitudinal split, usually subcuticular. <bold><italic>Covering stroma</italic></bold> formed by mostly dark brown, thick-walled, angular cells, in still closed ascomata with a row of thin-walled, paler cells in the inner half of the wall, along the preformed line of dehiscence. <bold><italic>Basal Covering stroma</italic></bold> formed prior to the development of the covering stroma or of differentiated asci or paraphyses, comprising several layers of brown, thick-walled, angular cells. <bold><italic>Subhymenium</italic></bold> consisting of small cells or textura porrecta. <bold><italic>Paraphyses</italic></bold> filiform, branched or not branched, sometimes with swollen tips, usually coiled at the tips. <bold><italic>Asci</italic></bold> ripening sequentially, cylindrical to clavate, thin-walled, J–, 8-spored. <bold><italic>Ascospores</italic></bold> 0–1 septate, variable in shape, hyaline, usually covered by a gelatinous sheath.</p></tp:treatment-sec><tp:treatment-sec sec-type="Asexual morph" id="SECID0EJ2BI"><title>Asexual morph.</title><p><bold><italic>Conidiomata</italic></bold>, when present, small, subcuticular, circular in outline when viewed from above, lenticular when viewed in vertical section. <bold><italic>Upper wall</italic></bold> present or not. <bold><italic>Lower wall</italic></bold> lined with cylindric, solitary conidiogenous cells which proliferate either sympodially or percurrently. <bold><italic>Conidia</italic></bold> small, not septate, hyaline (Description based on <xref ref-type="bibr" rid="B38">Johnston 1990a</xref>).</p></tp:treatment-sec><tp:treatment-sec sec-type="notes" id="SECID0EK3BI"><title>Notes.</title><p><italic><tp:taxon-name><tp:taxon-name-part taxon-name-part-type="genus" reg="Hypoderma">Hypoderma</tp:taxon-name-part></tp:taxon-name></italic> is a large genus in <italic><tp:taxon-name><tp:taxon-name-part taxon-name-part-type="genus" reg="Rhytismataceae">Rhytismataceae</tp:taxon-name-part></tp:taxon-name></italic> and shares many morphological features with <italic><tp:taxon-name><tp:taxon-name-part taxon-name-part-type="genus" reg="Lophodermium">Lophodermium</tp:taxon-name-part></tp:taxon-name></italic>. <xref ref-type="bibr" rid="B11">De Notaris (1847)</xref> distinguished <italic><tp:taxon-name><tp:taxon-name-part taxon-name-part-type="genus" reg="Hypoderma">Hypoderma</tp:taxon-name-part></tp:taxon-name></italic> and <italic><tp:taxon-name><tp:taxon-name-part taxon-name-part-type="genus" reg="Lophodermium">Lophodermium</tp:taxon-name-part></tp:taxon-name></italic> by the shape of the ascospores, placing species with cylindrical to elliptical spores in the former, and those with filiform spores in the latter genus. <xref ref-type="bibr" rid="B38">Johnston (1990a)</xref> redefined <italic><tp:taxon-name><tp:taxon-name-part taxon-name-part-type="genus" reg="Hypoderma">Hypoderma</tp:taxon-name-part></tp:taxon-name></italic> primarily based on features associated with the pattern of development in the sterile tissues of the ascomata rather than the shape of ascospores. Two species of <italic><tp:taxon-name><tp:taxon-name-part taxon-name-part-type="genus" reg="Hypoderma">Hypoderma</tp:taxon-name-part></tp:taxon-name></italic> are known growing on twigs of conifers, <italic><tp:taxon-name><tp:taxon-name-part taxon-name-part-type="genus" reg="Hypoderma">Hypoderma</tp:taxon-name-part><tp:taxon-name-part taxon-name-part-type="species" reg="abietinum">abietinum</tp:taxon-name-part></tp:taxon-name></italic> Ellis &amp; Everh. and <italic><tp:taxon-name><tp:taxon-name-part taxon-name-part-type="genus" reg="Hypoderma">H.</tp:taxon-name-part><tp:taxon-name-part taxon-name-part-type="species" reg="shimanense">shimanense</tp:taxon-name-part></tp:taxon-name></italic> Y. Suto.</p></tp:treatment-sec><ref-list><ref id="B38"><mixed-citation xmlns:xlink="http://www.w3.org/1999/xlink" xlink:type="simple"><person-group><name name-style="western"><surname>Johnston</surname><given-names>PR</given-names></name></person-group> (<year>1990a</year>) <article-title><italic><tp:taxon-name><tp:taxon-name-part taxon-name-part-type="genus">Rhytismataceae</tp:taxon-name-part></tp:taxon-name></italic> in New Zealand 3. The genus <italic><tp:taxon-name><tp:taxon-name-part taxon-name-part-type="genus">Hypoderma</tp:taxon-name-part></tp:taxon-name></italic>.</article-title><source>New Zealand Journal of Botany</source><volume>28</volume>: <fpage>159</fpage>–<lpage>183</lpage>. <ext-link xlink:href="10.1080/0028825X.1990.10412355" ext-link-type="doi" xlink:type="simple">https://doi.org/10.1080/0028825X.1990.10412355</ext-link></mixed-citation></ref><ref id="B11"><mixed-citation xmlns:xlink="http://www.w3.org/1999/xlink" xlink:type="simple"><person-group><name name-style="western"><surname>De Notaris</surname><given-names>G</given-names></name></person-group> (<year>1847</year>) <article-title>Prime linee di una nuova disposizione de’Pirenomiceti Isterini.</article-title><source>Giornale Botanico Italiano</source><volume>2</volume>: <fpage>1</fpage>–<lpage>52</lpage>.</mixed-citation></ref></ref-list></tp:taxon-treatment>
