# Supplementary material for: ﻿New genera and species of coniferous twig-inhabiting Rhytismatales from China
Source: IMA Fungus. 2025 Feb 17;16:e138790. doi: 10.3897/imafungus.16.138790 (PMC11882027; doi:10.3897/imafungus.16.138790)
Supplement: XML Treatment for Hypoderma cunninghamiicola [file imafungus.16.138790-treatment13.xml]

<!DOCTYPE tp:taxon-treatment
  PUBLIC "-//TaxonX//DTD Taxonomic Treatment Publishing DTD v0 20100105//EN" "tax-treatment-NSO.dtd">
<tp:taxon-treatment xmlns:tp="http://www.plazi.org/taxpub"><tp:treatment-meta><kwd-group><label>Taxon classification</label><kwd>
                <named-content content-type="kingdom">Animalia</named-content>
              </kwd><kwd>
                <named-content content-type="order">Rhytismatales</named-content>
              </kwd></kwd-group><mixed-citation publication-type="journal"><person-group><name><surname>Zhuo</surname><given-names>Lan</given-names></name><name><surname>Wang</surname><given-names>Hai-Qi</given-names></name><name><surname>Zhang</surname><given-names>Peng</given-names></name><name><surname>Sui</surname><given-names>Xiao-Nan</given-names></name><name><surname>Guo</surname><given-names>Mei-Jun</given-names></name><name><surname>Wang</surname><given-names>Shi-Juan</given-names></name><name><surname>Hou</surname><given-names>Cheng-Lin</given-names></name></person-group><article-title>﻿New genera and species of coniferous twig-inhabiting <italic><tp:taxon-name><tp:taxon-name-part taxon-name-part-type="genus" reg="Rhytismatales">Rhytismatales</tp:taxon-name-part></tp:taxon-name></italic> from China</article-title><source>IMA Fungus</source><day>17</day><month>02</month><year>2025</year><volume>16</volume><pub-id pub-id-type="doi">10.3897/imafungus.16.138790</pub-id></mixed-citation></tp:treatment-meta><tp:nomenclature><label>﻿</label><tp:taxon-name>
              <object-id xmlns:xlink="http://www.w3.org/1999/xlink" content-type="arpha" xlink:type="simple">4B515709-4821-5DEE-9470-BE2B7FDE569B</object-id>
              <tp:taxon-name-part taxon-name-part-type="genus" reg="Hypoderma">Hypoderma</tp:taxon-name-part>
              <tp:taxon-name-part taxon-name-part-type="species" reg="cunninghamiicola">cunninghamiicola</tp:taxon-name-part>
              <object-id xmlns:xlink="http://www.w3.org/1999/xlink" content-type="mycobank" xlink:type="simple">856614</object-id>
            </tp:taxon-name><tp:taxon-authority>Peng Zhang &amp; S.J. Wang</tp:taxon-authority><tp:taxon-status xmlns:xlink="http://www.w3.org/1999/xlink" xlink:type="simple">sp. nov.</tp:taxon-status><xref ref-type="fig" rid="F12">Figs 13</xref><xref ref-type="fig" rid="F13">, 14</xref></tp:nomenclature><tp:treatment-sec sec-type="etymology" id="SECID0EYACI"><title>Etymology.</title><p>Referring to the host genus <italic><tp:taxon-name><tp:taxon-name-part taxon-name-part-type="genus" reg="Cunninghamia">Cunninghamia</tp:taxon-name-part></tp:taxon-name></italic>.</p></tp:treatment-sec><tp:treatment-sec sec-type="diagnosis" id="SECID0EFBCI"><title>Diagnosis.</title><p>This new species is similar to <italic><tp:taxon-name><tp:taxon-name-part taxon-name-part-type="genus" reg="Hypoderma">Hypoderma</tp:taxon-name-part><tp:taxon-name-part taxon-name-part-type="species" reg="rubi">rubi</tp:taxon-name-part></tp:taxon-name></italic> (Pers.) De Not., but differs by a thicker covering stroma and a basal Covering stroma, longer asci and longer ascospores.</p></tp:treatment-sec><tp:treatment-sec sec-type="material" id="SECID0EMCCI"><title>Type.</title><p>CHINA, Anhui Province, Yaoluoping National Nature Reserve, Dachuanling, alt. ca 800 m, on one year old twigs or needles of <italic><tp:taxon-name><tp:taxon-name-part taxon-name-part-type="genus" reg="Cunninghamia">Cunninghamia</tp:taxon-name-part><tp:taxon-name-part taxon-name-part-type="species" reg="lanceolata">lanceolata</tp:taxon-name-part></tp:taxon-name></italic> (<italic><tp:taxon-name><tp:taxon-name-part taxon-name-part-type="genus" reg="Cupressaceae">Cupressaceae</tp:taxon-name-part></tp:taxon-name></italic>), 9 Sept. 2023, S.J. Wang, L. Zhen, X.Y. Li, and Y.L. Li, L4648 (<named-content xmlns:xlink="http://www.w3.org/1999/xlink" content-type="dwc:institutional_code" xlink:title="Anhui Agricultural University" xlink:href="http://grbio.org/institution/anhui-agricultural-university-0" xlink:type="simple">AAUF</named-content> 70756, holotype).</p></tp:treatment-sec><tp:treatment-sec sec-type="Sexual morph" id="SECID0EJDCI"><title>Sexual morph.</title><p><bold><italic>Ascomata</italic></bold> on one-year twigs and needles, scattered, sometimes 2 to 3 clustered. In surface view, ascomata elliptical to elongated-elliptical, 750–1950 × 275–375 µm, dark brown (#2b180b) to black (#000000), sometimes dark brown in the center, gray (#787870) at the edge, shiny, with a conspicuous black perimeter line, opening by a single longitudinal split. <bold><italic>Lips</italic></bold> well developed, yellow-brown (#f2d98d). In median vertical section, ascomata subcuticular. <bold><italic>Covering stroma</italic></bold> 40–60 μm thick near the center of ascomata, gradually thinner towards the edge, connecting to the basal Covering stroma, consisting of an outer layer of host tissue, and an inner layer of dark brown, thick-walled textura angularis. <bold><italic>Lips cells</italic></bold> 3–4-septate, thin-walled, cylindrical, radially arranged, 20–28 × 3–4 µm, hyaline to yellow-brown. <bold><italic>Basal Covering stroma</italic></bold> 7–15 µm thick, consisting of carbonized, thick-walled, angular cells. Triangular space in vertical section between the covering stroma and the basal Covering stroma at the margin of the ascoma is filled with hyaline, thin-walled, angular cells. <bold><italic>Subhymenium</italic></bold> 5–15 µm thick, consisting of hyaline textura porrecta. <bold><italic>Paraphyses</italic></bold> filiform, sometimes branched, not swollen or slightly swollen at tips, 140–160 × 1–1.2 µm, covered by a thin gelatinous sheath. <bold><italic>Asci</italic></bold> ripening sequentially, clavate, apex subtruncate or rounded, 70–130 × 12–15 µm, thin-walled, J–, 8-spored. <bold><italic>Ascospores</italic></bold> aseptate, cylindrical, elliptical or cylindrical-clavate, 14–22 × 3.5–5 μm, hyaline, covered by a ca. 1 μm thick gelatinous sheath.</p></tp:treatment-sec><tp:treatment-sec sec-type="Asexual morph" id="SECID0E4GCI"><title>Asexual morph.</title><p><bold><italic>Conidiomata</italic></bold> rounded or elliptical, brown (#48240a), slightly raising the substrate surface, opening by 1–2 ostioles. In median vertical section, conidiomata subcuticular. <bold><italic>Upper wall</italic></bold> absent. <bold><italic>Basal wall</italic></bold> poorly developed, black-brown, 3–5 μm thick, consisting of angular cells. <bold><italic>Conidia</italic></bold> and <bold><italic>zone lines</italic></bold> not seen.</p></tp:treatment-sec><tp:treatment-sec sec-type="material" id="SECID0EJICI"><title>Additional specimens examined.</title><p>CHINA, Anhui Province, Yaoluoping National Nature Reserve, Dachuanling, alt. ca. 800 m, on one year old twigs or needles of <italic><tp:taxon-name><tp:taxon-name-part taxon-name-part-type="genus" reg="Cunninghamia">Cunninghamia</tp:taxon-name-part><tp:taxon-name-part taxon-name-part-type="species" reg="lanceolata">lanceolata</tp:taxon-name-part></tp:taxon-name></italic> (<italic><tp:taxon-name><tp:taxon-name-part taxon-name-part-type="genus" reg="Cupressaceae">Cupressaceae</tp:taxon-name-part></tp:taxon-name></italic>), 9 Sept. 2023, S.J. Wang, L. Zhen, X.Y. Li, and Y.L. Li, L4647 (<named-content xmlns:xlink="http://www.w3.org/1999/xlink" content-type="dwc:institutional_code" xlink:title="Anhui Agricultural University" xlink:href="http://grbio.org/institution/anhui-agricultural-university-0" xlink:type="simple">AAUF</named-content> 70755).</p></tp:treatment-sec><tp:treatment-sec sec-type="distribution" id="SECID0EGJCI"><title>Distribution.</title><p>Known only from Anhui Province, China.</p></tp:treatment-sec><tp:treatment-sec sec-type="notes" id="SECID0ELJCI"><title>Notes.</title><p>Phylogenetic analysis reveals that, with the exception of <italic><tp:taxon-name><tp:taxon-name-part taxon-name-part-type="genus" reg="Hypoderma">H.</tp:taxon-name-part><tp:taxon-name-part taxon-name-part-type="species" reg="berberidis">berberidis</tp:taxon-name-part></tp:taxon-name></italic>, <italic><tp:taxon-name><tp:taxon-name-part taxon-name-part-type="genus" reg="Hypoderma">H.</tp:taxon-name-part><tp:taxon-name-part taxon-name-part-type="species" reg="minteri">minteri</tp:taxon-name-part></tp:taxon-name></italic>, <italic><tp:taxon-name><tp:taxon-name-part taxon-name-part-type="genus" reg="Hypoderma">H.</tp:taxon-name-part><tp:taxon-name-part taxon-name-part-type="species" reg="caricis">caricis</tp:taxon-name-part></tp:taxon-name></italic>, and <italic><tp:taxon-name><tp:taxon-name-part taxon-name-part-type="genus" reg="Hypoderma">H.</tp:taxon-name-part><tp:taxon-name-part taxon-name-part-type="species" reg="junipericola">junipericola</tp:taxon-name-part></tp:taxon-name></italic>, other species of <italic><tp:taxon-name><tp:taxon-name-part taxon-name-part-type="genus" reg="Hypoderma">Hypoderma</tp:taxon-name-part></tp:taxon-name></italic> are divided into two distant clades. The sequences of the new species, along with several others, form a highly supported clade (MLB = 100%, MPB = 81%, PP = 0.99; Clade 9, Fig. <xref ref-type="fig" rid="F43">1</xref>). Morphologically, <italic><tp:taxon-name><tp:taxon-name-part taxon-name-part-type="genus" reg="Hypoderma">H.</tp:taxon-name-part><tp:taxon-name-part taxon-name-part-type="species" reg="cunninghamiicola">cunninghamiicola</tp:taxon-name-part></tp:taxon-name></italic> is similar to the type of <italic><tp:taxon-name><tp:taxon-name-part taxon-name-part-type="genus" reg="Hypoderma">Hypoderma</tp:taxon-name-part></tp:taxon-name></italic>, <italic><tp:taxon-name><tp:taxon-name-part taxon-name-part-type="genus" reg="Hypoderma">H.</tp:taxon-name-part><tp:taxon-name-part taxon-name-part-type="species" reg="rubi">rubi</tp:taxon-name-part></tp:taxon-name></italic>, but the latter has a thicker covering stroma (50–80 μm), a thicker basal Covering stroma (10–15 μm), longer asci (110–160 μm) and longer ascospores (15–28 μm) (<xref ref-type="bibr" rid="B38">Johnston 1990a</xref>). The host range of <italic><tp:taxon-name><tp:taxon-name-part taxon-name-part-type="genus" reg="Hypoderma">H.</tp:taxon-name-part><tp:taxon-name-part taxon-name-part-type="species" reg="rubi">rubi</tp:taxon-name-part></tp:taxon-name></italic> is broad, and it has been reported on both broadleaved plants and conifers (e.g. <italic><tp:taxon-name><tp:taxon-name-part taxon-name-part-type="genus" reg="Cunninghamia">Cunninghamia</tp:taxon-name-part><tp:taxon-name-part taxon-name-part-type="species" reg="lanceolata">lanceolata</tp:taxon-name-part></tp:taxon-name></italic>). Considering its saprobic nature, these reports are plausible. However, further research incorporating molecular data is required to confirm whether these occurrences truly represent <italic><tp:taxon-name><tp:taxon-name-part taxon-name-part-type="genus" reg="Hypoderma">H.</tp:taxon-name-part><tp:taxon-name-part taxon-name-part-type="species" reg="rubi">rubi</tp:taxon-name-part></tp:taxon-name></italic> or distinct, cryptic species.</p><fig id="F12" position="float" orientation="portrait"><object-id xmlns:xlink="http://www.w3.org/1999/xlink" content-type="doi" xlink:type="simple">10.3897/imafungus.16.138790.figure13</object-id><object-id xmlns:xlink="http://www.w3.org/1999/xlink" content-type="arpha" xlink:type="simple">BF2F1189-A05E-57D5-8522-93F28DC5574B</object-id><label>Figure 13.</label><caption><p><italic><tp:taxon-name><tp:taxon-name-part taxon-name-part-type="genus" reg="Hypoderma">Hypoderma</tp:taxon-name-part><tp:taxon-name-part taxon-name-part-type="species" reg="cunninghamiicola">cunninghamiicola</tp:taxon-name-part></tp:taxon-name></italic> (L4648/AAUF70756, holotype) <bold>a</bold> ascomata on a twig of <italic><tp:taxon-name><tp:taxon-name-part taxon-name-part-type="genus" reg="Cunninghamia">Cunninghamia</tp:taxon-name-part><tp:taxon-name-part taxon-name-part-type="species" reg="lanceolata">lanceolata</tp:taxon-name-part></tp:taxon-name></italic><bold>b, c</bold> mature ascomata. Scale bars: 1000 μm (<bold>a</bold>); 500 μm (<bold>b, c</bold>).</p></caption><graphic xmlns:xlink="http://www.w3.org/1999/xlink" xlink:href="imafungus-16-e138790-g013.jpg" position="float" orientation="portrait" xlink:type="simple" id="oo_1253010.jpg"><uri content-type="original_file" xlink:type="simple">https://binary.pensoft.net/fig/1253010</uri></graphic></fig><fig id="F13" position="float" orientation="portrait"><object-id xmlns:xlink="http://www.w3.org/1999/xlink" content-type="doi" xlink:type="simple">10.3897/imafungus.16.138790.figure14</object-id><object-id xmlns:xlink="http://www.w3.org/1999/xlink" content-type="arpha" xlink:type="simple">374850BA-8E30-5042-A301-AA16B013118D</object-id><label>Figure 14.</label><caption><p><italic><tp:taxon-name><tp:taxon-name-part taxon-name-part-type="genus" reg="Hypoderma">Hypoderma</tp:taxon-name-part><tp:taxon-name-part taxon-name-part-type="species" reg="cunninghamiicola">cunninghamiicola</tp:taxon-name-part></tp:taxon-name></italic> on <italic><tp:taxon-name><tp:taxon-name-part taxon-name-part-type="genus" reg="Cunninghamia">Cunninghamia</tp:taxon-name-part><tp:taxon-name-part taxon-name-part-type="species" reg="lanceolata">lanceolata</tp:taxon-name-part></tp:taxon-name></italic> (L4648/AAUF70756, holotype) <bold>a</bold> part of an ascoma in vertical section <bold>b</bold> paraphyses, mature asci with ascospores, and immature ascus <bold>c</bold> liberated ascospores. Scale bars: 50 μm (<bold>a</bold>); 20 μm (<bold>b, c</bold>).</p></caption><graphic xmlns:xlink="http://www.w3.org/1999/xlink" xlink:href="imafungus-16-e138790-g014.jpg" position="float" orientation="portrait" xlink:type="simple" id="oo_1253011.jpg"><uri content-type="original_file" xlink:type="simple">https://binary.pensoft.net/fig/1253011</uri></graphic></fig></tp:treatment-sec><tp:treatment-sec><!--Section generated to contain objects referenced in tp:taxon-treatment.--><fig id="F43" position="float" orientation="portrait"><object-id xmlns:xlink="http://www.w3.org/1999/xlink" content-type="doi" xlink:type="simple">10.3897/imafungus.16.138790.figure1</object-id><object-id xmlns:xlink="http://www.w3.org/1999/xlink" content-type="arpha" xlink:type="simple">239FA20C-3C60-59F2-ACC3-05C2FA51E7D6</object-id><label>Figure 1.</label><caption><p>Phylogenetic tree derived from maximum likelihood analysis of combined <abbrev xmlns:xlink="http://www.w3.org/1999/xlink" xlink:title="internal transcribed spacer" id="ABBRID0ENJAE" xlink:type="simple">ITS</abbrev>, <abbrev xmlns:xlink="http://www.w3.org/1999/xlink" xlink:title="nuclear ribosomal RNA gene" id="ABBRID0ERJAE" xlink:type="simple">nrLSU</abbrev>, and <abbrev xmlns:xlink="http://www.w3.org/1999/xlink" xlink:title="mitochondrial rDNA gene" id="ABBRID0EVJAE" xlink:type="simple">mtSSU</abbrev> rDNA sequences of <italic><tp:taxon-name><tp:taxon-name-part taxon-name-part-type="genus" reg="Rhytismatales">Rhytismatales</tp:taxon-name-part></tp:taxon-name></italic>, using <italic><tp:taxon-name><tp:taxon-name-part taxon-name-part-type="genus" reg="Cudoniella">Cudoniella</tp:taxon-name-part><tp:taxon-name-part taxon-name-part-type="species" reg="clavus">clavus</tp:taxon-name-part></tp:taxon-name></italic> (AFTOL-ID 166) and <italic><tp:taxon-name><tp:taxon-name-part taxon-name-part-type="genus" reg="Pezicula">Pezicula</tp:taxon-name-part><tp:taxon-name-part taxon-name-part-type="species" reg="carpinea">carpinea</tp:taxon-name-part></tp:taxon-name></italic> (KUS-F51029) as outgroups. Bootstrap support values for <abbrev xmlns:xlink="http://www.w3.org/1999/xlink" xlink:title="Maximum likelihood" id="ABBRID0EWKAE" xlink:type="simple">ML</abbrev> analysis (MLB) and MP analysis (MPB) greater than 70% and Bayesian posterior probabilities (PP) greater than 0.95 are given above the nodes. Names of new species and a new combination are written in <bold>bold</bold>. Species name <sup>T</sup> – Type species; Species name <sup>H</sup> – Holotype.</p></caption><graphic xmlns:xlink="http://www.w3.org/1999/xlink" xlink:href="imafungus-16-e138790-g001.jpg" position="float" orientation="portrait" xlink:type="simple" id="oo_1252998.jpg"><uri content-type="original_file" xlink:type="simple">https://binary.pensoft.net/fig/1252998</uri></graphic></fig></tp:treatment-sec><ref-list><ref id="B38"><mixed-citation xmlns:xlink="http://www.w3.org/1999/xlink" xlink:type="simple"><person-group><name name-style="western"><surname>Johnston</surname><given-names>PR</given-names></name></person-group> (<year>1990a</year>) <article-title><italic><tp:taxon-name><tp:taxon-name-part taxon-name-part-type="genus">Rhytismataceae</tp:taxon-name-part></tp:taxon-name></italic> in New Zealand 3. The genus <italic><tp:taxon-name><tp:taxon-name-part taxon-name-part-type="genus">Hypoderma</tp:taxon-name-part></tp:taxon-name></italic>.</article-title><source>New Zealand Journal of Botany</source><volume>28</volume>: <fpage>159</fpage>–<lpage>183</lpage>. <ext-link xlink:href="10.1080/0028825X.1990.10412355" ext-link-type="doi" xlink:type="simple">https://doi.org/10.1080/0028825X.1990.10412355</ext-link></mixed-citation></ref></ref-list></tp:taxon-treatment>
