# Supplementary material for: ﻿New genera and species of coniferous twig-inhabiting Rhytismatales from China
Source: IMA Fungus. 2025 Feb 17;16:e138790. doi: 10.3897/imafungus.16.138790 (PMC11882027; doi:10.3897/imafungus.16.138790)
Supplement: XML Treatment for Hypohelion [file imafungus.16.138790-treatment14.xml]

<!DOCTYPE tp:taxon-treatment
  PUBLIC "-//TaxonX//DTD Taxonomic Treatment Publishing DTD v0 20100105//EN" "tax-treatment-NSO.dtd">
<tp:taxon-treatment xmlns:tp="http://www.plazi.org/taxpub"><tp:treatment-meta><kwd-group><label>Taxon classification</label><kwd>
                <named-content content-type="kingdom">Animalia</named-content>
              </kwd><kwd>
                <named-content content-type="order">Rhytismatales</named-content>
              </kwd><kwd>
                <named-content content-type="family">Rhytismataceae</named-content>
              </kwd></kwd-group><mixed-citation publication-type="journal"><person-group><name><surname>Zhuo</surname><given-names>Lan</given-names></name><name><surname>Wang</surname><given-names>Hai-Qi</given-names></name><name><surname>Zhang</surname><given-names>Peng</given-names></name><name><surname>Sui</surname><given-names>Xiao-Nan</given-names></name><name><surname>Guo</surname><given-names>Mei-Jun</given-names></name><name><surname>Wang</surname><given-names>Shi-Juan</given-names></name><name><surname>Hou</surname><given-names>Cheng-Lin</given-names></name></person-group><article-title>﻿New genera and species of coniferous twig-inhabiting <italic><tp:taxon-name><tp:taxon-name-part taxon-name-part-type="genus" reg="Rhytismatales">Rhytismatales</tp:taxon-name-part></tp:taxon-name></italic> from China</article-title><source>IMA Fungus</source><day>17</day><month>02</month><year>2025</year><volume>16</volume><pub-id pub-id-type="doi">10.3897/imafungus.16.138790</pub-id></mixed-citation></tp:treatment-meta><tp:nomenclature><label>﻿</label><tp:taxon-name>
              <object-id xmlns:xlink="http://www.w3.org/1999/xlink" content-type="arpha" xlink:type="simple">14036C6C-CCBA-5027-A5CD-2A1C46794908</object-id>
              <tp:taxon-name-part taxon-name-part-type="genus" reg="Hypohelion">Hypohelion</tp:taxon-name-part>
            </tp:taxon-name><tp:taxon-authority>P.R. Johnst., Mycotaxon 39: 221. 1990.</tp:taxon-authority></tp:nomenclature><tp:treatment-sec sec-type="type species" id="SECID0EYRCI"><title>Type species.</title><p><italic><tp:taxon-name><tp:taxon-name-part taxon-name-part-type="genus" reg="Hypohelion">Hypohelion</tp:taxon-name-part><tp:taxon-name-part taxon-name-part-type="species" reg="scirpinum">scirpinum</tp:taxon-name-part></tp:taxon-name></italic> (DC.) P.R. Johnst., Mycotaxon 39: 221. 1990.</p></tp:treatment-sec><tp:treatment-sec sec-type="Sexual morph" id="SECID0EJSCI"><title>Sexual morph.</title><p><bold><italic>Ascomata</italic></bold> scattered to clustered, subcircular, elliptical or irregular, black, opening by an irregular longitudinal split. <bold><italic>Covering stroma</italic></bold> formed by dark brown (#2b180b) to black (#000000), thick-walled angular cells, more or less uniform in thickness. <bold><italic>Basal Covering stroma</italic></bold> absent or formed by carbonized, thick-walled angular cells. <bold><italic>Subhymenium</italic></bold> consisting of textura intricata. <bold><italic>Paraphyses</italic></bold> filiform, not branched, with swollen tips. <bold><italic>Asci</italic></bold> ripening sequentially, clavate, thin-walled, J–, 8-spored. <bold><italic>Ascospores</italic></bold> 0–1 septate, cylindrical, elliptical or slightly clavate, hyaline, covered by a gelatinous sheath.</p></tp:treatment-sec><tp:treatment-sec sec-type="Asexual morph" id="SECID0EKUCI"><title>Asexual morph.</title><p><bold><italic>Conidiomata</italic></bold>, when present, round, dark brown (#2b180b) to black (#000000), with a central ostiole. <bold><italic>Conidiogenous cells</italic></bold> cylindrical, tapering towards apex, hyaline. <bold><italic>Conidia</italic></bold> simple, oblong-elliptical to cylindrical, hyaline (Description based on <xref ref-type="bibr" rid="B39">Johnston 1990b</xref>).</p></tp:treatment-sec><tp:treatment-sec sec-type="notes" id="SECID0EIVCI"><title>Notes.</title><p><italic><tp:taxon-name><tp:taxon-name-part taxon-name-part-type="genus" reg="Hypohelion">Hypohelion</tp:taxon-name-part></tp:taxon-name></italic> was established by <xref ref-type="bibr" rid="B39">Johnston (1990b)</xref> to accommodate two species, <italic><tp:taxon-name><tp:taxon-name-part taxon-name-part-type="genus" reg="Hypohelion">Hy.</tp:taxon-name-part><tp:taxon-name-part taxon-name-part-type="species" reg="scirpinum">scirpinum</tp:taxon-name-part></tp:taxon-name></italic> and <italic><tp:taxon-name><tp:taxon-name-part taxon-name-part-type="genus" reg="Hypohelion">Hy.</tp:taxon-name-part><tp:taxon-name-part taxon-name-part-type="species" reg="parvum">parvum</tp:taxon-name-part></tp:taxon-name></italic> P.R. Johnston. Both species are found on members of <italic><tp:taxon-name><tp:taxon-name-part taxon-name-part-type="genus" reg="Cyperaceae">Cyperaceae</tp:taxon-name-part></tp:taxon-name></italic> Juss. growing in swampy habitats. <italic><tp:taxon-name><tp:taxon-name-part taxon-name-part-type="genus" reg="Hypohelion">Hypohelion</tp:taxon-name-part></tp:taxon-name></italic> can be distinguished from other genera by subcuticular ascomata; covering stroma consisting by dark brown, thick-walled, angular cells, more or less uniform in thickness; edge of the ascomata opening without differentiated cells; lacking a basal Covering stroma; and paraphyses with swollen apex (<xref ref-type="bibr" rid="B39">Johnston 1990b</xref>). <italic><tp:taxon-name><tp:taxon-name-part taxon-name-part-type="genus" reg="Hypohelion">Hypohelion</tp:taxon-name-part><tp:taxon-name-part taxon-name-part-type="species" reg="durum">durum</tp:taxon-name-part></tp:taxon-name></italic> Y.R. Lin, C.L. Hou &amp; S.J. Wang (<xref ref-type="bibr" rid="B52">Lin et al. 2004</xref>) and <italic><tp:taxon-name><tp:taxon-name-part taxon-name-part-type="genus" reg="Hypohelion">Hy.</tp:taxon-name-part><tp:taxon-name-part taxon-name-part-type="species" reg="anhuiense">anhuiense</tp:taxon-name-part></tp:taxon-name></italic> Shuang Wang &amp; C.L. Hou (<xref ref-type="bibr" rid="B86">Wang et al. 2014a</xref>) were added to this genus subsequently. However, <italic><tp:taxon-name><tp:taxon-name-part taxon-name-part-type="genus" reg="Hypohelion">Hy.</tp:taxon-name-part><tp:taxon-name-part taxon-name-part-type="species" reg="durum">durum</tp:taxon-name-part></tp:taxon-name></italic> differs from other <italic><tp:taxon-name><tp:taxon-name-part taxon-name-part-type="genus" reg="Hypohelion">Hypohelion</tp:taxon-name-part></tp:taxon-name></italic> species based on molecular phylogenetic data, morphology, and substrate. <italic><tp:taxon-name><tp:taxon-name-part taxon-name-part-type="genus" reg="Hypohelion">Hypohelion</tp:taxon-name-part><tp:taxon-name-part taxon-name-part-type="species" reg="durum">durum</tp:taxon-name-part></tp:taxon-name></italic> should therefore be excluded from the genus <italic><tp:taxon-name><tp:taxon-name-part taxon-name-part-type="genus" reg="Hypohelion">Hypohelion</tp:taxon-name-part></tp:taxon-name></italic> (<xref ref-type="bibr" rid="B86">Wang et al. 2014a</xref>).</p></tp:treatment-sec><ref-list><ref id="B39"><mixed-citation xmlns:xlink="http://www.w3.org/1999/xlink" xlink:type="simple"><person-group><name name-style="western"><surname>Johnston</surname><given-names>PR</given-names></name></person-group> (<year>1990b</year>) <article-title><italic><tp:taxon-name><tp:taxon-name-part taxon-name-part-type="genus">Hypohelion</tp:taxon-name-part></tp:taxon-name></italic> gen. nov. (<italic><tp:taxon-name><tp:taxon-name-part taxon-name-part-type="genus">Rhytismataceae</tp:taxon-name-part></tp:taxon-name></italic>).</article-title><source>Mycotaxon</source><volume>39</volume>: <fpage>219</fpage>–<lpage>227</lpage>.</mixed-citation></ref><ref id="B52"><mixed-citation xmlns:xlink="http://www.w3.org/1999/xlink" xlink:type="simple"><person-group><name name-style="western"><surname>Lin</surname><given-names>YR</given-names></name><name name-style="western"><surname>Wang</surname><given-names>SJ</given-names></name><name name-style="western"><surname>Hou</surname><given-names>CL</given-names></name></person-group> (<year>2004</year>) <article-title><italic><tp:taxon-name><tp:taxon-name-part taxon-name-part-type="genus">Hypohelion</tp:taxon-name-part><tp:taxon-name-part taxon-name-part-type="species">durum</tp:taxon-name-part></tp:taxon-name></italic> sp. nov. and <italic><tp:taxon-name><tp:taxon-name-part taxon-name-part-type="genus">Lirula</tp:taxon-name-part><tp:taxon-name-part taxon-name-part-type="species">filiformis</tp:taxon-name-part></tp:taxon-name></italic> (Darker) comb. nov. of <italic><tp:taxon-name><tp:taxon-name-part taxon-name-part-type="genus">Rhytismataceae</tp:taxon-name-part></tp:taxon-name></italic>.</article-title><source>Mycosystema</source><volume>23</volume>: <fpage>169</fpage>–<lpage>172</lpage>.</mixed-citation></ref><ref id="B86"><mixed-citation xmlns:xlink="http://www.w3.org/1999/xlink" xlink:type="simple"><person-group><name name-style="western"><surname>Wang</surname><given-names>S</given-names></name><name name-style="western"><surname>Kirschner</surname><given-names>R</given-names></name><name name-style="western"><surname>Wang</surname><given-names>YW</given-names></name><name name-style="western"><surname>Hou</surname><given-names>CL</given-names></name></person-group> (<year>2014a</year>) <article-title><italic><tp:taxon-name><tp:taxon-name-part taxon-name-part-type="genus">Hypohelion</tp:taxon-name-part></tp:taxon-name></italic> from China.</article-title><source>Mycological Progress</source><volume>13</volume>: <fpage>781</fpage>–<lpage>789</lpage>. <ext-link xlink:href="10.1007/s11557-014-0961-7" ext-link-type="doi" xlink:type="simple">https://doi.org/10.1007/s11557-014-0961-7</ext-link></mixed-citation></ref></ref-list></tp:taxon-treatment>
