# Supplementary material for: ﻿New genera and species of coniferous twig-inhabiting Rhytismatales from China
Source: IMA Fungus. 2025 Feb 17;16:e138790. doi: 10.3897/imafungus.16.138790 (PMC11882027; doi:10.3897/imafungus.16.138790)
Supplement: XML Treatment for Hypohelion shennongjianum [file imafungus.16.138790-treatment15.xml]

<!DOCTYPE tp:taxon-treatment
  PUBLIC "-//TaxonX//DTD Taxonomic Treatment Publishing DTD v0 20100105//EN" "tax-treatment-NSO.dtd">
<tp:taxon-treatment xmlns:tp="http://www.plazi.org/taxpub"><tp:treatment-meta><kwd-group><label>Taxon classification</label><kwd>
                <named-content content-type="kingdom">Animalia</named-content>
              </kwd><kwd>
                <named-content content-type="order">Rhytismatales</named-content>
              </kwd><kwd>
                <named-content content-type="family">Rhytismataceae</named-content>
              </kwd></kwd-group><mixed-citation publication-type="journal"><person-group><name><surname>Zhuo</surname><given-names>Lan</given-names></name><name><surname>Wang</surname><given-names>Hai-Qi</given-names></name><name><surname>Zhang</surname><given-names>Peng</given-names></name><name><surname>Sui</surname><given-names>Xiao-Nan</given-names></name><name><surname>Guo</surname><given-names>Mei-Jun</given-names></name><name><surname>Wang</surname><given-names>Shi-Juan</given-names></name><name><surname>Hou</surname><given-names>Cheng-Lin</given-names></name></person-group><article-title>﻿New genera and species of coniferous twig-inhabiting <italic><tp:taxon-name><tp:taxon-name-part taxon-name-part-type="genus" reg="Rhytismatales">Rhytismatales</tp:taxon-name-part></tp:taxon-name></italic> from China</article-title><source>IMA Fungus</source><day>17</day><month>02</month><year>2025</year><volume>16</volume><pub-id pub-id-type="doi">10.3897/imafungus.16.138790</pub-id></mixed-citation></tp:treatment-meta><tp:nomenclature><label>﻿</label><tp:taxon-name>
              <object-id xmlns:xlink="http://www.w3.org/1999/xlink" content-type="arpha" xlink:type="simple">B98F76D8-B5D4-51C1-8C6C-DD9A6AFFE617</object-id>
              <tp:taxon-name-part taxon-name-part-type="genus" reg="Hypohelion">Hypohelion</tp:taxon-name-part>
              <tp:taxon-name-part taxon-name-part-type="species" reg="shennongjianum">shennongjianum</tp:taxon-name-part>
              <object-id xmlns:xlink="http://www.w3.org/1999/xlink" content-type="mycobank" xlink:type="simple">856615</object-id>
            </tp:taxon-name><tp:taxon-authority>Lan Zhuo &amp; C.L. Hou</tp:taxon-authority><tp:taxon-status xmlns:xlink="http://www.w3.org/1999/xlink" xlink:type="simple">sp. nov.</tp:taxon-status><xref ref-type="fig" rid="F14">Figs 15</xref><xref ref-type="fig" rid="F15">, 16</xref></tp:nomenclature><tp:treatment-sec sec-type="etymology" id="SECID0EB3CI"><title>Etymology.</title><p>Referring to the name of the location in the Shennongjia forestry region where the type specimen was collected.</p></tp:treatment-sec><tp:treatment-sec sec-type="diagnosis" id="SECID0EG3CI"><title>Diagnosis.</title><p>This new species is similar to <italic><tp:taxon-name><tp:taxon-name-part taxon-name-part-type="genus" reg="Coccomyces">Coccomyces</tp:taxon-name-part><tp:taxon-name-part taxon-name-part-type="species" reg="anhuiensis">anhuiensis</tp:taxon-name-part></tp:taxon-name></italic> T. Lv &amp; C.L. Hou, but differs by intraepidermal ascomata and ascospores with an apical gelatinous cap, having 4–6 short filament-like appendage on the gelatinous cap.</p></tp:treatment-sec><tp:treatment-sec sec-type="material" id="SECID0EX3CI"><title>Type.</title><p>CHINA, Hubei Province, Shennongjia forestry region, Muyuzhen, <named-content xmlns:xlink="http://www.w3.org/1999/xlink" content-type="dwc:verbatimCoordinates" xlink:type="simple"><named-content content-type="geo-json" specific-use="{&#34;type&#34;:&#34;Point&#34;,&#34;coordinates&#34;:[110.403000,31.420000]}" id="NCID0EA4CI" xlink:type="simple">31.4200°N, 110.4030°E</named-content></named-content>, alt. ca. 1560 m, on twigs of <italic><tp:taxon-name><tp:taxon-name-part taxon-name-part-type="genus" reg="Cunninghamia">Cunninghamia</tp:taxon-name-part><tp:taxon-name-part taxon-name-part-type="species" reg="lanceolata">lanceolata</tp:taxon-name-part></tp:taxon-name></italic> (Lamb.) Hook. (<italic><tp:taxon-name><tp:taxon-name-part taxon-name-part-type="genus" reg="Cupressaceae">Cupressaceae</tp:taxon-name-part></tp:taxon-name></italic>), 20 Jul. 2018, C.L. Hou &amp; T. Lv. HOU 1342A (<named-content xmlns:xlink="http://www.w3.org/1999/xlink" content-type="dwc:institutional_code" xlink:title="Capital Normal University" xlink:href="http://grbio.org/institution/capital-normal-university" xlink:type="simple">BJTC</named-content> 2018037, holotype).</p></tp:treatment-sec><tp:treatment-sec sec-type="Sexual morph" id="SECID0E34CI"><title>Sexual morph.</title><p><bold><italic>Ascomata</italic></bold> on young and dead twigs, scattered, not associated with pale areas. In surface view, ascomata wide elliptical to irregular elliptical, 650–950 × 350–500 µm, black (#000000), or black in the center and gray (#787870) towards the margin, shiny, with black perimeter line, opening by an irregular, longitudinal, 3-teethed split. <bold><italic>Lips</italic></bold> absent. In median vertical section, ascomata intraepidermal. <bold><italic>Covering stroma</italic></bold> 30–35 μm thick near the center of ascomata, extending to the basal Covering stroma, consisting of an outer layer of host cuticle and an inner layer of carbonized, thick-walled angular cells. <bold><italic>Basal Covering stroma</italic></bold> 15–20 µm thick, consisting of carbonized, thick-walled, angular cells. Triangular space visible in vertical section between the covering stroma and the basal Covering stroma at margin of ascoma filled with thin-walled angular, globose cells. <bold><italic>Subhymenium</italic></bold> 10–15 µm thick, consisting of hyaline textura intricata. <bold><italic>Excipulum</italic></bold> well-developed, formed by marginal paraphyses. <bold><italic>Paraphyses</italic></bold> aseptate, filiform, not branched, not swollen at tips, 120–140 × 1–2 µm. <bold><italic>Asci</italic></bold> ripening sequentially, clavate, apex bluntly pointed, 70–90 × 6–10 µm, thin-walled, J–, 8-spored. <bold><italic>Ascospores</italic></bold> aseptate, clavate, 35–45 × 2–3 μm, hyaline, multi-guttulate when immature, covered by thin gelatinous sheaths, with a gelatinous cap at the tip of mature ascospores, with 4–6 short filament-like appendages on each gelatinous cap.</p></tp:treatment-sec><tp:treatment-sec sec-type="Asexual morph" id="SECID0EQBDI"><title>Asexual morph.</title><p>see Notes. <bold><italic>Zone lines</italic></bold> infrequent, diffuse, black.</p></tp:treatment-sec><tp:treatment-sec sec-type="distribution" id="SECID0ECCDI"><title>Distribution.</title><p>Known only from Hubei Province, China.</p></tp:treatment-sec><tp:treatment-sec sec-type="notes" id="SECID0EHCDI"><title>Notes.</title><p>Based on the phylogenetic analysis, <italic><tp:taxon-name><tp:taxon-name-part taxon-name-part-type="genus" reg="Hypohelion">Hy.</tp:taxon-name-part><tp:taxon-name-part taxon-name-part-type="species" reg="shennongjianum">shennongjianum</tp:taxon-name-part></tp:taxon-name></italic> clusters with the type of the genus <italic><tp:taxon-name><tp:taxon-name-part taxon-name-part-type="genus" reg="Hypohelion">Hypohelion</tp:taxon-name-part></tp:taxon-name></italic>, <italic><tp:taxon-name><tp:taxon-name-part taxon-name-part-type="genus" reg="Hypohelion">Hy.</tp:taxon-name-part><tp:taxon-name-part taxon-name-part-type="species" reg="scirpinum">scirpinum</tp:taxon-name-part></tp:taxon-name></italic>, as well as <italic><tp:taxon-name><tp:taxon-name-part taxon-name-part-type="genus" reg="Hypohelion">Hy.</tp:taxon-name-part><tp:taxon-name-part taxon-name-part-type="species" reg="anhuiense">anhuiense</tp:taxon-name-part></tp:taxon-name></italic>, with weak support (Clade 5, Fig. <xref ref-type="fig" rid="F43">1</xref>). Morphologically, <italic><tp:taxon-name><tp:taxon-name-part taxon-name-part-type="genus" reg="Hypohelion">Hy.</tp:taxon-name-part><tp:taxon-name-part taxon-name-part-type="species" reg="shennongjianum">shennongjianum</tp:taxon-name-part></tp:taxon-name></italic> shares clavate ascospores with other species of <italic><tp:taxon-name><tp:taxon-name-part taxon-name-part-type="genus" reg="Hypohelion">Hypohelion</tp:taxon-name-part></tp:taxon-name></italic>, but the shape of its ascomata is distinct from other <italic><tp:taxon-name><tp:taxon-name-part taxon-name-part-type="genus" reg="Hypohelion">Hypohelion</tp:taxon-name-part></tp:taxon-name></italic> species and resembles that of <italic><tp:taxon-name><tp:taxon-name-part taxon-name-part-type="genus" reg="Coccomyces">Coccomyces</tp:taxon-name-part><tp:taxon-name-part taxon-name-part-type="species" reg="anhuiensis">anhuiensis</tp:taxon-name-part></tp:taxon-name></italic>. However, unlike <italic><tp:taxon-name><tp:taxon-name-part taxon-name-part-type="genus" reg="Coccomyces">Co.</tp:taxon-name-part><tp:taxon-name-part taxon-name-part-type="species" reg="anhuiensis">anhuiensis</tp:taxon-name-part></tp:taxon-name></italic>, <italic><tp:taxon-name><tp:taxon-name-part taxon-name-part-type="genus" reg="Hypohelion">Hy.</tp:taxon-name-part><tp:taxon-name-part taxon-name-part-type="species" reg="shennongjianum">shennongjianum</tp:taxon-name-part></tp:taxon-name></italic> has intraepidermal ascomata and ascospores carry a gelatinous cap at the tops, bearing 4–6 short filament-like appendages on the gelatinous cap. Considering both its phylogenetic position and morphological characteristics, this new species should be placed in the genus <italic><tp:taxon-name><tp:taxon-name-part taxon-name-part-type="genus" reg="Hypohelion">Hypohelion</tp:taxon-name-part></tp:taxon-name></italic>.</p><p>A probable asexual morph was observed in association with <italic><tp:taxon-name><tp:taxon-name-part taxon-name-part-type="genus" reg="Hypohelion">Hy.</tp:taxon-name-part><tp:taxon-name-part taxon-name-part-type="species" reg="shennongjianum">shennongjianum</tp:taxon-name-part></tp:taxon-name></italic>. The conidiomata are scattered, occasionally confluent, elliptical, reddish brown (#68271a), and 100–200 × 200–350 µm in size. In vertical section, the conidiomata are intraepidermal, 80–100 µm deep, with an upper layer 25–30 µm thick, composed of host cuticle and carbonized angular to globose cells, and a basal layer 15–18 µm thick, consisting of similar carbonized cells. Conidiogenous cells and conidia were not observed. Sequencing of the conidiomata was attempted but unsuccessful, so molecular data does not currently support the connection.</p><fig id="F14" position="float" orientation="portrait"><object-id xmlns:xlink="http://www.w3.org/1999/xlink" content-type="doi" xlink:type="simple">10.3897/imafungus.16.138790.figure15</object-id><object-id xmlns:xlink="http://www.w3.org/1999/xlink" content-type="arpha" xlink:type="simple">E63A15C2-53A4-5DB1-A05A-0D84EE339200</object-id><label>Figure 15.</label><caption><p><italic><tp:taxon-name><tp:taxon-name-part taxon-name-part-type="genus" reg="Hypohelion">Hypohelion</tp:taxon-name-part><tp:taxon-name-part taxon-name-part-type="species" reg="shennongjianum">shennongjianum</tp:taxon-name-part></tp:taxon-name></italic> (HOU 1342A/<named-content xmlns:xlink="http://www.w3.org/1999/xlink" content-type="dwc:institutional_code" xlink:title="Capital Normal University" xlink:href="http://grbio.org/institution/capital-normal-university" xlink:type="simple">BJTC</named-content> 2018037, holotype) <bold>a</bold> ascomata on a twig of <italic><tp:taxon-name><tp:taxon-name-part taxon-name-part-type="genus" reg="Cunninghamia">Cunninghamia</tp:taxon-name-part><tp:taxon-name-part taxon-name-part-type="species" reg="lanceolata">lanceolata</tp:taxon-name-part></tp:taxon-name></italic><bold>b</bold> zone line <bold>c, d</bold> mature ascomata <bold>e</bold> conidiomata. Scale bars: 500 μm (<bold>a</bold>); 100 μm (<bold>b</bold>); 200 μm (<bold>c–e</bold>).</p></caption><graphic xmlns:xlink="http://www.w3.org/1999/xlink" xlink:href="imafungus-16-e138790-g015.jpg" position="float" orientation="portrait" xlink:type="simple" id="oo_1253012.jpg"><uri content-type="original_file" xlink:type="simple">https://binary.pensoft.net/fig/1253012</uri></graphic></fig><fig id="F15" position="float" orientation="portrait"><object-id xmlns:xlink="http://www.w3.org/1999/xlink" content-type="doi" xlink:type="simple">10.3897/imafungus.16.138790.figure16</object-id><object-id xmlns:xlink="http://www.w3.org/1999/xlink" content-type="arpha" xlink:type="simple">CA1E356C-6739-566B-A3AD-B224A765A4D4</object-id><label>Figure 16.</label><caption><p><italic><tp:taxon-name><tp:taxon-name-part taxon-name-part-type="genus" reg="Hypohelion">Hypohelion</tp:taxon-name-part><tp:taxon-name-part taxon-name-part-type="species" reg="shennongjianum">shennongjianum</tp:taxon-name-part></tp:taxon-name></italic> on <italic><tp:taxon-name><tp:taxon-name-part taxon-name-part-type="genus" reg="Cunninghamia">Cunninghamia</tp:taxon-name-part><tp:taxon-name-part taxon-name-part-type="species" reg="lanceolata">lanceolata</tp:taxon-name-part></tp:taxon-name></italic> (HOU 1342A /<named-content xmlns:xlink="http://www.w3.org/1999/xlink" content-type="dwc:institutional_code" xlink:title="Capital Normal University" xlink:href="http://grbio.org/institution/capital-normal-university" xlink:type="simple">BJTC</named-content> 2018037, holotype) <bold>a</bold> part of an ascoma in vertical section <bold>b</bold> conidioma in vertical section <bold>c</bold> paraphyses, mature asci with ascospores, and immature ascus <bold>d</bold> liberated ascospores with apical gelatinous cap. Scale bars: 50 μm (<bold>a, b</bold>); 10 μm (<bold>c</bold>); 20 μm (<bold>d</bold>).</p></caption><graphic xmlns:xlink="http://www.w3.org/1999/xlink" xlink:href="imafungus-16-e138790-g016.jpg" position="float" orientation="portrait" xlink:type="simple" id="oo_1253013.jpg"><uri content-type="original_file" xlink:type="simple">https://binary.pensoft.net/fig/1253013</uri></graphic></fig></tp:treatment-sec><tp:treatment-sec><!--Section generated to contain objects referenced in tp:taxon-treatment.--><fig id="F43" position="float" orientation="portrait"><object-id xmlns:xlink="http://www.w3.org/1999/xlink" content-type="doi" xlink:type="simple">10.3897/imafungus.16.138790.figure1</object-id><object-id xmlns:xlink="http://www.w3.org/1999/xlink" content-type="arpha" xlink:type="simple">239FA20C-3C60-59F2-ACC3-05C2FA51E7D6</object-id><label>Figure 1.</label><caption><p>Phylogenetic tree derived from maximum likelihood analysis of combined <abbrev xmlns:xlink="http://www.w3.org/1999/xlink" xlink:title="internal transcribed spacer" id="ABBRID0ENJAE" xlink:type="simple">ITS</abbrev>, <abbrev xmlns:xlink="http://www.w3.org/1999/xlink" xlink:title="nuclear ribosomal RNA gene" id="ABBRID0ERJAE" xlink:type="simple">nrLSU</abbrev>, and <abbrev xmlns:xlink="http://www.w3.org/1999/xlink" xlink:title="mitochondrial rDNA gene" id="ABBRID0EVJAE" xlink:type="simple">mtSSU</abbrev> rDNA sequences of <italic><tp:taxon-name><tp:taxon-name-part taxon-name-part-type="genus" reg="Rhytismatales">Rhytismatales</tp:taxon-name-part></tp:taxon-name></italic>, using <italic><tp:taxon-name><tp:taxon-name-part taxon-name-part-type="genus" reg="Cudoniella">Cudoniella</tp:taxon-name-part><tp:taxon-name-part taxon-name-part-type="species" reg="clavus">clavus</tp:taxon-name-part></tp:taxon-name></italic> (AFTOL-ID 166) and <italic><tp:taxon-name><tp:taxon-name-part taxon-name-part-type="genus" reg="Pezicula">Pezicula</tp:taxon-name-part><tp:taxon-name-part taxon-name-part-type="species" reg="carpinea">carpinea</tp:taxon-name-part></tp:taxon-name></italic> (KUS-F51029) as outgroups. Bootstrap support values for <abbrev xmlns:xlink="http://www.w3.org/1999/xlink" xlink:title="Maximum likelihood" id="ABBRID0EWKAE" xlink:type="simple">ML</abbrev> analysis (MLB) and MP analysis (MPB) greater than 70% and Bayesian posterior probabilities (PP) greater than 0.95 are given above the nodes. Names of new species and a new combination are written in <bold>bold</bold>. Species name <sup>T</sup> – Type species; Species name <sup>H</sup> – Holotype.</p></caption><graphic xmlns:xlink="http://www.w3.org/1999/xlink" xlink:href="imafungus-16-e138790-g001.jpg" position="float" orientation="portrait" xlink:type="simple" id="oo_1252998.jpg"><uri content-type="original_file" xlink:type="simple">https://binary.pensoft.net/fig/1252998</uri></graphic></fig></tp:treatment-sec></tp:taxon-treatment>
