# Supplementary material for: ﻿New genera and species of coniferous twig-inhabiting Rhytismatales from China
Source: IMA Fungus. 2025 Feb 17;16:e138790. doi: 10.3897/imafungus.16.138790 (PMC11882027; doi:10.3897/imafungus.16.138790)
Supplement: XML Treatment for Labivalidus [file imafungus.16.138790-treatment16.xml]

<!DOCTYPE tp:taxon-treatment
  PUBLIC "-//TaxonX//DTD Taxonomic Treatment Publishing DTD v0 20100105//EN" "tax-treatment-NSO.dtd">
<tp:taxon-treatment xmlns:tp="http://www.plazi.org/taxpub"><tp:treatment-meta><kwd-group><label>Taxon classification</label><kwd>
                <named-content content-type="kingdom">Animalia</named-content>
              </kwd><kwd>
                <named-content content-type="order">Rhytismatales</named-content>
              </kwd><kwd>
                <named-content content-type="family">Rhytismataceae</named-content>
              </kwd></kwd-group><mixed-citation publication-type="journal"><person-group><name><surname>Zhuo</surname><given-names>Lan</given-names></name><name><surname>Wang</surname><given-names>Hai-Qi</given-names></name><name><surname>Zhang</surname><given-names>Peng</given-names></name><name><surname>Sui</surname><given-names>Xiao-Nan</given-names></name><name><surname>Guo</surname><given-names>Mei-Jun</given-names></name><name><surname>Wang</surname><given-names>Shi-Juan</given-names></name><name><surname>Hou</surname><given-names>Cheng-Lin</given-names></name></person-group><article-title>﻿New genera and species of coniferous twig-inhabiting <italic><tp:taxon-name><tp:taxon-name-part taxon-name-part-type="genus" reg="Rhytismatales">Rhytismatales</tp:taxon-name-part></tp:taxon-name></italic> from China</article-title><source>IMA Fungus</source><day>17</day><month>02</month><year>2025</year><volume>16</volume><pub-id pub-id-type="doi">10.3897/imafungus.16.138790</pub-id></mixed-citation></tp:treatment-meta><tp:nomenclature><label>﻿</label><tp:taxon-name>
              <object-id xmlns:xlink="http://www.w3.org/1999/xlink" content-type="arpha" xlink:type="simple">42792239-3CA1-5FA4-8231-74F042F6D279</object-id>
              <tp:taxon-name-part taxon-name-part-type="genus" reg="Labivalidus">Labivalidus</tp:taxon-name-part>
              <object-id xmlns:xlink="http://www.w3.org/1999/xlink" content-type="mycobank" xlink:type="simple">856616</object-id>
            </tp:taxon-name><tp:taxon-authority>Lan Zhuo &amp; C.L. Hou</tp:taxon-authority><tp:taxon-status xmlns:xlink="http://www.w3.org/1999/xlink" xlink:type="simple">gen. nov.</tp:taxon-status></tp:nomenclature><tp:treatment-sec sec-type="etymology" id="SECID0E3LDI"><title>Etymology.</title><p><italic>Labium</italic> (Latin) = lip, <italic>validus</italic> (Latin) = strong, referring to the well-developed lips of ascomata.</p></tp:treatment-sec><tp:treatment-sec sec-type="diagnosis" id="SECID0EGMDI"><title>Diagnosis.</title><p>This new genus is similar to <italic><tp:taxon-name><tp:taxon-name-part taxon-name-part-type="genus" reg="Hypoderma">Hypoderma</tp:taxon-name-part></tp:taxon-name></italic>, but differs from <italic><tp:taxon-name><tp:taxon-name-part taxon-name-part-type="genus" reg="Hypoderma">Hypoderma</tp:taxon-name-part></tp:taxon-name></italic> by broadly elliptical ascomata and filiform ascospores.</p></tp:treatment-sec><tp:treatment-sec sec-type="material" id="SECID0E1MDI"><title>Type.</title><p><italic><tp:taxon-name><tp:taxon-name-part taxon-name-part-type="genus" reg="Labivalidus">Labivalidus</tp:taxon-name-part><tp:taxon-name-part taxon-name-part-type="species" reg="cunninghamiae">cunninghamiae</tp:taxon-name-part></tp:taxon-name></italic> Lan Zhuo &amp; C.L. Hou, described below.</p></tp:treatment-sec><tp:treatment-sec sec-type="Sexual morph" id="SECID0ELNDI"><title>Sexual morph.</title><p><bold><italic>Ascomata</italic></bold> often scattered, elliptical to broadly elliptical, black (#000000), opening by a single longitudinal split. <bold><italic>Lips</italic></bold> well-developed, creamy white(#fffeea). Ascomata intraepidermal. <bold><italic>Covering stroma</italic></bold> consisting of carbonized, thick-walled, angular to globose cells. <bold><italic>Basal Covering stroma</italic></bold> moderately to well developed, consisting of carbonized, thick-walled, angular to globose cells. <bold><italic>Internal matrix of Covering stroma</italic></bold> absent. <bold><italic>Paraphyses</italic></bold> filiform, not branched, not swollen or swollen at tips. <bold><italic>Asci</italic></bold> ripening sequentially, cylindrical, rostrate at apex at maturity, thin-walled, J–, 8-spored. <bold><italic>Ascospores</italic></bold> aseptate, filiform, hyaline, covered by a gelatinous sheath.</p></tp:treatment-sec><tp:treatment-sec sec-type="Asexual morph" id="SECID0E4PDI"><title>Asexual morph.</title><p><bold><italic>Conidiomata</italic></bold> and <bold><italic>zone lines</italic></bold> not seen.</p></tp:treatment-sec><tp:treatment-sec sec-type="notes" id="SECID0EXQDI"><title>Notes.</title><p>In the context of the present study, molecular data for the species described as <italic><tp:taxon-name><tp:taxon-name-part taxon-name-part-type="genus" reg="Lophodermium">Lophodermium</tp:taxon-name-part><tp:taxon-name-part taxon-name-part-type="species" reg="jianchuanense">jianchuanense</tp:taxon-name-part></tp:taxon-name></italic> have been obtained. Phylogenetic analyses shows that the molecular sequences of <italic><tp:taxon-name><tp:taxon-name-part taxon-name-part-type="genus" reg="Lophodermium">Lo.</tp:taxon-name-part><tp:taxon-name-part taxon-name-part-type="species" reg="jianchuanense">jianchuanense</tp:taxon-name-part></tp:taxon-name></italic> and the new species <italic><tp:taxon-name><tp:taxon-name-part taxon-name-part-type="genus" reg="Labivalidus">Labivalidus</tp:taxon-name-part><tp:taxon-name-part taxon-name-part-type="species" reg="cunninghamiae">cunninghamiae</tp:taxon-name-part></tp:taxon-name></italic> (described below) form a distinct clade (Clade 10, Fig. <xref ref-type="fig" rid="F43">1</xref>). Both species are distantly related to the type species of the genus <italic><tp:taxon-name><tp:taxon-name-part taxon-name-part-type="genus" reg="Lophodermium">Lophodermium</tp:taxon-name-part></tp:taxon-name></italic>, <italic><tp:taxon-name><tp:taxon-name-part taxon-name-part-type="genus" reg="Lophodermium">Lo.</tp:taxon-name-part><tp:taxon-name-part taxon-name-part-type="species" reg="arundinaceum">arundinaceum</tp:taxon-name-part></tp:taxon-name></italic> (Schrad.) Chevall., as well as the species of <italic><tp:taxon-name><tp:taxon-name-part taxon-name-part-type="genus" reg="Lophodermium">Lophodermium</tp:taxon-name-part></tp:taxon-name></italic> on needles of conifers, indicating that <italic><tp:taxon-name><tp:taxon-name-part taxon-name-part-type="genus" reg="Labivalidus">La.</tp:taxon-name-part><tp:taxon-name-part taxon-name-part-type="species" reg="cunninghamiae">cunninghamiae</tp:taxon-name-part></tp:taxon-name></italic> and <italic><tp:taxon-name><tp:taxon-name-part taxon-name-part-type="genus" reg="Lophodermium">Lo.</tp:taxon-name-part><tp:taxon-name-part taxon-name-part-type="species" reg="jianchuanense">jianchuanense</tp:taxon-name-part></tp:taxon-name></italic> should not be classified in the genus <italic><tp:taxon-name><tp:taxon-name-part taxon-name-part-type="genus" reg="Lophodermium">Lophodermium</tp:taxon-name-part></tp:taxon-name></italic>.</p><p>Morphologically, the ascomata of both <italic><tp:taxon-name><tp:taxon-name-part taxon-name-part-type="genus" reg="Lophodermium">Lo.</tp:taxon-name-part><tp:taxon-name-part taxon-name-part-type="species" reg="jianchuanense">jianchuanense</tp:taxon-name-part></tp:taxon-name></italic> and <italic><tp:taxon-name><tp:taxon-name-part taxon-name-part-type="genus" reg="Labivalidus">La.</tp:taxon-name-part><tp:taxon-name-part taxon-name-part-type="species" reg="cunninghamiae">cunninghamiae</tp:taxon-name-part></tp:taxon-name></italic> have conspicuous, creamy-colored lips, which are similar to some species of the genus <italic><tp:taxon-name><tp:taxon-name-part taxon-name-part-type="genus" reg="Hypoderma">Hypoderma</tp:taxon-name-part></tp:taxon-name></italic>. However, species in the genus <italic><tp:taxon-name><tp:taxon-name-part taxon-name-part-type="genus" reg="Hypoderma">Hypoderma</tp:taxon-name-part></tp:taxon-name></italic> s. str. are usually saprotrophic, with a wide host range, their ascomata are often elliptical to elongate in shape, and ascospores elliptical to cylindrical (<xref ref-type="bibr" rid="B11">De Notaris 1847</xref>; <xref ref-type="bibr" rid="B68">Powell 1974</xref>; <xref ref-type="bibr" rid="B5">Cannon and Minter 1986</xref>; <xref ref-type="bibr" rid="B38">Johnston 1990a</xref>), whereas <italic><tp:taxon-name><tp:taxon-name-part taxon-name-part-type="genus" reg="Lophodermium">Lo.</tp:taxon-name-part><tp:taxon-name-part taxon-name-part-type="species" reg="jianchuanense">jianchuanense</tp:taxon-name-part></tp:taxon-name></italic> and <italic><tp:taxon-name><tp:taxon-name-part taxon-name-part-type="genus" reg="Labivalidus">La.</tp:taxon-name-part><tp:taxon-name-part taxon-name-part-type="species" reg="cunninghamiae">cunninghamiae</tp:taxon-name-part></tp:taxon-name></italic> have a narrow host range, known only from <italic><tp:taxon-name><tp:taxon-name-part taxon-name-part-type="genus" reg="Cupressaceae">Cupressaceae</tp:taxon-name-part></tp:taxon-name></italic>, have broadly elliptical ascomata and filiform ascospores. Furthermore, <italic><tp:taxon-name><tp:taxon-name-part taxon-name-part-type="genus" reg="Lophodermium">Lo.</tp:taxon-name-part><tp:taxon-name-part taxon-name-part-type="species" reg="jianchuanense">jianchuanense</tp:taxon-name-part></tp:taxon-name></italic> and <italic><tp:taxon-name><tp:taxon-name-part taxon-name-part-type="genus" reg="Labivalidus">La.</tp:taxon-name-part><tp:taxon-name-part taxon-name-part-type="species" reg="cunninghamiae">cunninghamiae</tp:taxon-name-part></tp:taxon-name></italic> are also distant from the type of <italic><tp:taxon-name><tp:taxon-name-part taxon-name-part-type="genus" reg="Hypoderma">Hypoderma</tp:taxon-name-part></tp:taxon-name></italic> in the phylogenetic tree, suggesting that they should not be classified in <italic><tp:taxon-name><tp:taxon-name-part taxon-name-part-type="genus" reg="Hypoderma">Hypoderma</tp:taxon-name-part></tp:taxon-name></italic>.</p><p>Considering the phylogenetic and morphological evidence, it is necessary to establish a new genus to accommodate <italic><tp:taxon-name><tp:taxon-name-part taxon-name-part-type="genus" reg="Lophodermium">Lo.</tp:taxon-name-part><tp:taxon-name-part taxon-name-part-type="species" reg="jianchuanense">jianchuanense</tp:taxon-name-part></tp:taxon-name></italic> and <italic><tp:taxon-name><tp:taxon-name-part taxon-name-part-type="genus" reg="Labivalidus">La.</tp:taxon-name-part><tp:taxon-name-part taxon-name-part-type="species" reg="cunninghamiae">cunninghamiae</tp:taxon-name-part></tp:taxon-name></italic>. <italic><tp:taxon-name><tp:taxon-name-part taxon-name-part-type="genus" reg="Lophodermium">Lophodermium</tp:taxon-name-part><tp:taxon-name-part taxon-name-part-type="species" reg="jianchuanense">jianchuanense</tp:taxon-name-part></tp:taxon-name></italic> is transferred to <italic><tp:taxon-name><tp:taxon-name-part taxon-name-part-type="genus" reg="Labivalidus">Labivalidus</tp:taxon-name-part></tp:taxon-name></italic> as a new combination, <italic><tp:taxon-name><tp:taxon-name-part taxon-name-part-type="genus" reg="Labivalidus">La.</tp:taxon-name-part><tp:taxon-name-part taxon-name-part-type="species" reg="jianchuanensis">jianchuanensis</tp:taxon-name-part></tp:taxon-name></italic>.</p></tp:treatment-sec><tp:treatment-sec><!--Section generated to contain objects referenced in tp:taxon-treatment.--><fig id="F43" position="float" orientation="portrait"><object-id xmlns:xlink="http://www.w3.org/1999/xlink" content-type="doi" xlink:type="simple">10.3897/imafungus.16.138790.figure1</object-id><object-id xmlns:xlink="http://www.w3.org/1999/xlink" content-type="arpha" xlink:type="simple">239FA20C-3C60-59F2-ACC3-05C2FA51E7D6</object-id><label>Figure 1.</label><caption><p>Phylogenetic tree derived from maximum likelihood analysis of combined <abbrev xmlns:xlink="http://www.w3.org/1999/xlink" xlink:title="internal transcribed spacer" id="ABBRID0ENJAE" xlink:type="simple">ITS</abbrev>, <abbrev xmlns:xlink="http://www.w3.org/1999/xlink" xlink:title="nuclear ribosomal RNA gene" id="ABBRID0ERJAE" xlink:type="simple">nrLSU</abbrev>, and <abbrev xmlns:xlink="http://www.w3.org/1999/xlink" xlink:title="mitochondrial rDNA gene" id="ABBRID0EVJAE" xlink:type="simple">mtSSU</abbrev> rDNA sequences of <italic><tp:taxon-name><tp:taxon-name-part taxon-name-part-type="genus" reg="Rhytismatales">Rhytismatales</tp:taxon-name-part></tp:taxon-name></italic>, using <italic><tp:taxon-name><tp:taxon-name-part taxon-name-part-type="genus" reg="Cudoniella">Cudoniella</tp:taxon-name-part><tp:taxon-name-part taxon-name-part-type="species" reg="clavus">clavus</tp:taxon-name-part></tp:taxon-name></italic> (AFTOL-ID 166) and <italic><tp:taxon-name><tp:taxon-name-part taxon-name-part-type="genus" reg="Pezicula">Pezicula</tp:taxon-name-part><tp:taxon-name-part taxon-name-part-type="species" reg="carpinea">carpinea</tp:taxon-name-part></tp:taxon-name></italic> (KUS-F51029) as outgroups. Bootstrap support values for <abbrev xmlns:xlink="http://www.w3.org/1999/xlink" xlink:title="Maximum likelihood" id="ABBRID0EWKAE" xlink:type="simple">ML</abbrev> analysis (MLB) and MP analysis (MPB) greater than 70% and Bayesian posterior probabilities (PP) greater than 0.95 are given above the nodes. Names of new species and a new combination are written in <bold>bold</bold>. Species name <sup>T</sup> – Type species; Species name <sup>H</sup> – Holotype.</p></caption><graphic xmlns:xlink="http://www.w3.org/1999/xlink" xlink:href="imafungus-16-e138790-g001.jpg" position="float" orientation="portrait" xlink:type="simple" id="oo_1252998.jpg"><uri content-type="original_file" xlink:type="simple">https://binary.pensoft.net/fig/1252998</uri></graphic></fig></tp:treatment-sec><ref-list><ref id="B11"><mixed-citation xmlns:xlink="http://www.w3.org/1999/xlink" xlink:type="simple"><person-group><name name-style="western"><surname>De Notaris</surname><given-names>G</given-names></name></person-group> (<year>1847</year>) <article-title>Prime linee di una nuova disposizione de’Pirenomiceti Isterini.</article-title><source>Giornale Botanico Italiano</source><volume>2</volume>: <fpage>1</fpage>–<lpage>52</lpage>.</mixed-citation></ref><ref id="B68"><mixed-citation xmlns:xlink="http://www.w3.org/1999/xlink" xlink:type="simple"><person-group><name name-style="western"><surname>Powell</surname><given-names>PE</given-names></name></person-group> (<year>1974</year>) Taxonomic studies in the genus <tp:taxon-name><tp:taxon-name-part taxon-name-part-type="genus">Hypoderma</tp:taxon-name-part> (<tp:taxon-name-part taxon-name-part-type="subgenus">Rhytismataceae</tp:taxon-name-part>)</tp:taxon-name>. PhD thesis, Cornell University, New York.</mixed-citation></ref><ref id="B5"><mixed-citation xmlns:xlink="http://www.w3.org/1999/xlink" xlink:type="simple"><person-group><name name-style="western"><surname>Cannon</surname><given-names>PF</given-names></name><name name-style="western"><surname>Minter</surname><given-names>DW</given-names></name></person-group> (<year>1986</year>) <article-title>The <italic><tp:taxon-name><tp:taxon-name-part taxon-name-part-type="genus">Rhytismataceae</tp:taxon-name-part></tp:taxon-name></italic> of the Indian subcontinent.</article-title><source>Mycolo­gical Papers</source><volume>155</volume>: <fpage>1</fpage>–<lpage>123</lpage>.</mixed-citation></ref><ref id="B38"><mixed-citation xmlns:xlink="http://www.w3.org/1999/xlink" xlink:type="simple"><person-group><name name-style="western"><surname>Johnston</surname><given-names>PR</given-names></name></person-group> (<year>1990a</year>) <article-title><italic><tp:taxon-name><tp:taxon-name-part taxon-name-part-type="genus">Rhytismataceae</tp:taxon-name-part></tp:taxon-name></italic> in New Zealand 3. The genus <italic><tp:taxon-name><tp:taxon-name-part taxon-name-part-type="genus">Hypoderma</tp:taxon-name-part></tp:taxon-name></italic>.</article-title><source>New Zealand Journal of Botany</source><volume>28</volume>: <fpage>159</fpage>–<lpage>183</lpage>. <ext-link xlink:href="10.1080/0028825X.1990.10412355" ext-link-type="doi" xlink:type="simple">https://doi.org/10.1080/0028825X.1990.10412355</ext-link></mixed-citation></ref></ref-list></tp:taxon-treatment>
