# Supplementary material for: ﻿New genera and species of coniferous twig-inhabiting Rhytismatales from China
Source: IMA Fungus. 2025 Feb 17;16:e138790. doi: 10.3897/imafungus.16.138790 (PMC11882027; doi:10.3897/imafungus.16.138790)
Supplement: XML Treatment for Labivalidus cunninghamiae [file imafungus.16.138790-treatment17.xml]

<!DOCTYPE tp:taxon-treatment
  PUBLIC "-//TaxonX//DTD Taxonomic Treatment Publishing DTD v0 20100105//EN" "tax-treatment-NSO.dtd">
<tp:taxon-treatment xmlns:tp="http://www.plazi.org/taxpub"><tp:treatment-meta><kwd-group><label>Taxon classification</label><kwd>
                <named-content content-type="kingdom">Animalia</named-content>
              </kwd><kwd>
                <named-content content-type="order">Rhytismatales</named-content>
              </kwd><kwd>
                <named-content content-type="family">Rhytismataceae</named-content>
              </kwd></kwd-group><mixed-citation publication-type="journal"><person-group><name><surname>Zhuo</surname><given-names>Lan</given-names></name><name><surname>Wang</surname><given-names>Hai-Qi</given-names></name><name><surname>Zhang</surname><given-names>Peng</given-names></name><name><surname>Sui</surname><given-names>Xiao-Nan</given-names></name><name><surname>Guo</surname><given-names>Mei-Jun</given-names></name><name><surname>Wang</surname><given-names>Shi-Juan</given-names></name><name><surname>Hou</surname><given-names>Cheng-Lin</given-names></name></person-group><article-title>﻿New genera and species of coniferous twig-inhabiting <italic><tp:taxon-name><tp:taxon-name-part taxon-name-part-type="genus" reg="Rhytismatales">Rhytismatales</tp:taxon-name-part></tp:taxon-name></italic> from China</article-title><source>IMA Fungus</source><day>17</day><month>02</month><year>2025</year><volume>16</volume><pub-id pub-id-type="doi">10.3897/imafungus.16.138790</pub-id></mixed-citation></tp:treatment-meta><tp:nomenclature><label>﻿</label><tp:taxon-name>
              <object-id xmlns:xlink="http://www.w3.org/1999/xlink" content-type="arpha" xlink:type="simple">E194AAC9-406A-5144-8A79-BAE4AAE612BC</object-id>
              <tp:taxon-name-part taxon-name-part-type="genus" reg="Labivalidus">Labivalidus</tp:taxon-name-part>
              <tp:taxon-name-part taxon-name-part-type="species" reg="cunninghamiae">cunninghamiae</tp:taxon-name-part>
              <object-id xmlns:xlink="http://www.w3.org/1999/xlink" content-type="mycobank" xlink:type="simple">856617</object-id>
            </tp:taxon-name><tp:taxon-authority>Lan Zhuo &amp; C.L. Hou</tp:taxon-authority><tp:taxon-status xmlns:xlink="http://www.w3.org/1999/xlink" xlink:type="simple">sp. nov.</tp:taxon-status><xref ref-type="fig" rid="F16">Figs 17</xref><xref ref-type="fig" rid="F17">, 18</xref></tp:nomenclature><tp:treatment-sec sec-type="etymology" id="SECID0EW1DI"><title>Etymology.</title><p>Referring to the host genus <italic><tp:taxon-name><tp:taxon-name-part taxon-name-part-type="genus" reg="Cunninghamia">Cunninghamia</tp:taxon-name-part></tp:taxon-name></italic>.</p></tp:treatment-sec><tp:treatment-sec sec-type="diagnosis" id="SECID0ED2DI"><title>Diagnosis.</title><p>This new species is similar to <italic><tp:taxon-name><tp:taxon-name-part taxon-name-part-type="genus" reg="Labivalidus">Labivalidus</tp:taxon-name-part><tp:taxon-name-part taxon-name-part-type="species" reg="jianchuanensis">jianchuanensis</tp:taxon-name-part></tp:taxon-name></italic>, but differs in having larger ascomata, larger ascospores, and paraphyses that are conspicuously swollen at their tips.</p></tp:treatment-sec><tp:treatment-sec sec-type="material" id="SECID0EU2DI"><title>Type.</title><p>CHINA, Anhui Province, Anqing, Yuexi County, Wenao Forest Farm, <named-content xmlns:xlink="http://www.w3.org/1999/xlink" content-type="dwc:verbatimCoordinates" xlink:type="simple"><named-content content-type="geo-json" specific-use="{&#34;type&#34;:&#34;Point&#34;,&#34;coordinates&#34;:[116.088500,30.805000]}" id="NCID0E42DI" xlink:type="simple">30.8050°N, 116.0885°E</named-content></named-content>, alt. ca. 1020 m, on twigs of <italic><tp:taxon-name><tp:taxon-name-part taxon-name-part-type="genus" reg="Cunninghamia">Cunninghamia</tp:taxon-name-part><tp:taxon-name-part taxon-name-part-type="species" reg="lanceolata">lanceolata</tp:taxon-name-part></tp:taxon-name></italic> (<italic><tp:taxon-name><tp:taxon-name-part taxon-name-part-type="genus" reg="Cupressaceae">Cupressaceae</tp:taxon-name-part></tp:taxon-name></italic>), 13 Apr. 2024, C.L. Hou, L. Zhuo, and X.N. Sui, HOU 2173A (<named-content xmlns:xlink="http://www.w3.org/1999/xlink" content-type="dwc:institutional_code" xlink:title="Capital Normal University" xlink:href="http://grbio.org/institution/capital-normal-university" xlink:type="simple">BJTC</named-content> 2024033, holotype).</p></tp:treatment-sec><tp:treatment-sec sec-type="Sexual morph" id="SECID0EZ3DI"><title>Sexual morph.</title><p><bold><italic>Ascomata</italic></bold> on young dead twigs, scattered, sometimes 2–3 clustered. In surface view, ascomata elliptical to broadly elliptical, 900–1600 × 480–880 μm, black (#000000), opening by a longitudinal split. <bold><italic>Lips</italic></bold> well developed, creamy white (#fffeea). In median vertical section, ascomata intraepidermal. <bold><italic>Covering stroma</italic></bold> 50–90 μm thick near the center of the ascomata, extending to the basal Covering stroma, consisting of an outer layer of host cuticle, and an inner layer of carbonized, thick-walled, angular to globose cells. <bold><italic>Lip cells</italic></bold> septate, cylindrical, 6–10 × 2–4 μm, hyaline. <bold><italic>Basal Covering stroma</italic></bold> 20–30 µm thick, consisting of carbonized, thick-walled, angular to globose cells. A space triangular in vertical section between the covering stroma and the basal Covering stroma at the margin of the ascoma is filled with thin-walled, hyaline cells. <bold><italic>Subhymenium</italic></bold> 20–30 µm thick, consisting of textura intricata. <bold><italic>Paraphyses</italic></bold> filiform, not branched, conspicuously swollen to 2–3 μm diam. at their tips, 150–195 × 1 µm, covered by a thin gelatinous sheath. <bold><italic>Asci</italic></bold> ripening sequentially, cylindrical, with rostrate apex, 130–180 × 13–15 μm, thin-walled, J–, 8-spored. <bold><italic>Ascospores</italic></bold> aseptate, filiform, 100–125 × 3–4 μm, hyaline, covered by a 1–2 μm thick, gelatinous sheath.</p></tp:treatment-sec><tp:treatment-sec sec-type="Asexual morph" id="SECID0EXAAK"><title>Asexual morph.</title><p><bold><italic>Conidiomata</italic></bold> and <bold><italic>zone lines</italic></bold> not seen.</p></tp:treatment-sec><tp:treatment-sec sec-type="material" id="SECID0ERBAK"><title>Additional specimens examined.</title><p>CHINA, Anhui Province, Anqing, Yuexi County, Yaoluoping Nature Reserve, <named-content xmlns:xlink="http://www.w3.org/1999/xlink" content-type="dwc:verbatimCoordinates" xlink:type="simple"><named-content content-type="geo-json" specific-use="{&#34;type&#34;:&#34;Point&#34;,&#34;coordinates&#34;:[116.088500,30.805000]}" id="NCID0E1BAK" xlink:type="simple">30.8050°N, 116.0885°E</named-content></named-content>, alt. ca. 1020 m, on twigs of <italic><tp:taxon-name><tp:taxon-name-part taxon-name-part-type="genus" reg="Cunninghamia">Cunninghamia</tp:taxon-name-part><tp:taxon-name-part taxon-name-part-type="species" reg="lanceolata">lanceolata</tp:taxon-name-part></tp:taxon-name></italic> (<italic><tp:taxon-name><tp:taxon-name-part taxon-name-part-type="genus" reg="Cupressaceae">Cupressaceae</tp:taxon-name-part></tp:taxon-name></italic>), 13 Apr. 2024, C.L. Hou, L. Zhuo, and X.N. Sui, HOU 2166 (<named-content xmlns:xlink="http://www.w3.org/1999/xlink" content-type="dwc:institutional_code" xlink:title="Capital Normal University" xlink:href="http://grbio.org/institution/capital-normal-university" xlink:type="simple">BJTC</named-content> 2024026).</p></tp:treatment-sec><tp:treatment-sec sec-type="distribution" id="SECID0EWCAK"><title>Distribution.</title><p>Known only from Anhui Province, China.</p></tp:treatment-sec><tp:treatment-sec sec-type="notes" id="SECID0E2CAK"><title>Notes.</title><p>In the phylogenetic tree, the molecular sequences of <italic><tp:taxon-name><tp:taxon-name-part taxon-name-part-type="genus" reg="Labivalidus">Labivalidus</tp:taxon-name-part><tp:taxon-name-part taxon-name-part-type="species" reg="cunninghamiae">cunninghamiae</tp:taxon-name-part></tp:taxon-name></italic> form a clade sister to <italic><tp:taxon-name><tp:taxon-name-part taxon-name-part-type="genus" reg="Labivalidus">La.</tp:taxon-name-part><tp:taxon-name-part taxon-name-part-type="species" reg="jianchuanensis">jianchuanensis</tp:taxon-name-part></tp:taxon-name></italic>. <italic><tp:taxon-name><tp:taxon-name-part taxon-name-part-type="genus" reg="Labivalidus">Labivalidus</tp:taxon-name-part><tp:taxon-name-part taxon-name-part-type="species" reg="jianchuanensis">jianchuanensis</tp:taxon-name-part></tp:taxon-name></italic> differs from <italic><tp:taxon-name><tp:taxon-name-part taxon-name-part-type="genus" reg="Labivalidus">La.</tp:taxon-name-part><tp:taxon-name-part taxon-name-part-type="species" reg="cunninghamiae">cunninghamiae</tp:taxon-name-part></tp:taxon-name></italic> by having smaller ascomata (500–750(–920) µm × 400–520 µm), smaller ascospores (65–90 µm × 1–1.5(–2) µm), and tips of paraphyses that are not swollen.</p><fig id="F16" position="float" orientation="portrait"><object-id xmlns:xlink="http://www.w3.org/1999/xlink" content-type="doi" xlink:type="simple">10.3897/imafungus.16.138790.figure17</object-id><object-id xmlns:xlink="http://www.w3.org/1999/xlink" content-type="arpha" xlink:type="simple">5E9D6449-05FB-50B5-926A-78AD53285A05</object-id><label>Figure 17.</label><caption><p><italic><tp:taxon-name><tp:taxon-name-part taxon-name-part-type="genus" reg="Labivalidus">Labivalidus</tp:taxon-name-part><tp:taxon-name-part taxon-name-part-type="species" reg="cunninghamiae">cunninghamiae</tp:taxon-name-part></tp:taxon-name></italic> (HOU 2173A/<named-content xmlns:xlink="http://www.w3.org/1999/xlink" content-type="dwc:institutional_code" xlink:title="Capital Normal University" xlink:href="http://grbio.org/institution/capital-normal-university" xlink:type="simple">BJTC</named-content> 2024033, holotype) <bold>a</bold> ascomata on a twig of <italic><tp:taxon-name><tp:taxon-name-part taxon-name-part-type="genus" reg="Cunninghamia">Cunninghamia</tp:taxon-name-part><tp:taxon-name-part taxon-name-part-type="species" reg="lanceolata">lanceolata</tp:taxon-name-part></tp:taxon-name></italic><bold>b, c</bold> Mature ascomata. Scale bars: 2 mm (<bold>a</bold>); 500 μm (<bold>b, c</bold>).</p></caption><graphic xmlns:xlink="http://www.w3.org/1999/xlink" xlink:href="imafungus-16-e138790-g017.jpg" position="float" orientation="portrait" xlink:type="simple" id="oo_1253014.jpg"><uri content-type="original_file" xlink:type="simple">https://binary.pensoft.net/fig/1253014</uri></graphic></fig><fig id="F17" position="float" orientation="portrait"><object-id xmlns:xlink="http://www.w3.org/1999/xlink" content-type="doi" xlink:type="simple">10.3897/imafungus.16.138790.figure18</object-id><object-id xmlns:xlink="http://www.w3.org/1999/xlink" content-type="arpha" xlink:type="simple">226F9566-7363-5693-A6B4-2872DD17E05A</object-id><label>Figure 18.</label><caption><p><italic><tp:taxon-name><tp:taxon-name-part taxon-name-part-type="genus" reg="Labivalidus">Labivalidus</tp:taxon-name-part><tp:taxon-name-part taxon-name-part-type="species" reg="cunninghamiae">cunninghamiae</tp:taxon-name-part></tp:taxon-name></italic> on <italic><tp:taxon-name><tp:taxon-name-part taxon-name-part-type="genus" reg="Cunninghamia">Cunninghamia</tp:taxon-name-part><tp:taxon-name-part taxon-name-part-type="species" reg="lanceolata">lanceolata</tp:taxon-name-part></tp:taxon-name></italic> (HOU 2173A /<named-content xmlns:xlink="http://www.w3.org/1999/xlink" content-type="dwc:institutional_code" xlink:title="Capital Normal University" xlink:href="http://grbio.org/institution/capital-normal-university" xlink:type="simple">BJTC</named-content> 2024033, holotype) <bold>a</bold> part of an ascoma in vertical section, lips well developed <bold>b</bold> paraphyses, mature asci with ascospores, and immature ascus <bold>c</bold> liberated ascospores. Scale bars: 100 μm (<bold>a</bold>); 10 μm (<bold>b</bold>); 20 μm (<bold>c</bold>).</p></caption><graphic xmlns:xlink="http://www.w3.org/1999/xlink" xlink:href="imafungus-16-e138790-g018.jpg" position="float" orientation="portrait" xlink:type="simple" id="oo_1253015.jpg"><uri content-type="original_file" xlink:type="simple">https://binary.pensoft.net/fig/1253015</uri></graphic></fig></tp:treatment-sec></tp:taxon-treatment>
