# Supplementary material for: ﻿New genera and species of coniferous twig-inhabiting Rhytismatales from China
Source: IMA Fungus. 2025 Feb 17;16:e138790. doi: 10.3897/imafungus.16.138790 (PMC11882027; doi:10.3897/imafungus.16.138790)
Supplement: XML Treatment for Labivalidus jianchuanensis [file imafungus.16.138790-treatment18.xml]

<!DOCTYPE tp:taxon-treatment
  PUBLIC "-//TaxonX//DTD Taxonomic Treatment Publishing DTD v0 20100105//EN" "tax-treatment-NSO.dtd">
<tp:taxon-treatment xmlns:tp="http://www.plazi.org/taxpub"><tp:treatment-meta><kwd-group><label>Taxon classification</label><kwd>
                <named-content content-type="kingdom">Animalia</named-content>
              </kwd><kwd>
                <named-content content-type="order">Rhytismatales</named-content>
              </kwd><kwd>
                <named-content content-type="family">Rhytismataceae</named-content>
              </kwd></kwd-group><mixed-citation publication-type="journal"><person-group><name><surname>Zhuo</surname><given-names>Lan</given-names></name><name><surname>Wang</surname><given-names>Hai-Qi</given-names></name><name><surname>Zhang</surname><given-names>Peng</given-names></name><name><surname>Sui</surname><given-names>Xiao-Nan</given-names></name><name><surname>Guo</surname><given-names>Mei-Jun</given-names></name><name><surname>Wang</surname><given-names>Shi-Juan</given-names></name><name><surname>Hou</surname><given-names>Cheng-Lin</given-names></name></person-group><article-title>﻿New genera and species of coniferous twig-inhabiting <italic><tp:taxon-name><tp:taxon-name-part taxon-name-part-type="genus" reg="Rhytismatales">Rhytismatales</tp:taxon-name-part></tp:taxon-name></italic> from China</article-title><source>IMA Fungus</source><day>17</day><month>02</month><year>2025</year><volume>16</volume><pub-id pub-id-type="doi">10.3897/imafungus.16.138790</pub-id></mixed-citation></tp:treatment-meta><tp:nomenclature><label>﻿</label><tp:taxon-name>
              <object-id xmlns:xlink="http://www.w3.org/1999/xlink" content-type="arpha" xlink:type="simple">6ECC7225-E689-535A-B8A6-DB49603DD48C</object-id>
              <tp:taxon-name-part taxon-name-part-type="genus" reg="Labivalidus">Labivalidus</tp:taxon-name-part>
              <tp:taxon-name-part taxon-name-part-type="species" reg="jianchuanensis">jianchuanensis</tp:taxon-name-part>
              <object-id xmlns:xlink="http://www.w3.org/1999/xlink" content-type="mycobank" xlink:type="simple">856618</object-id>
            </tp:taxon-name><tp:taxon-authority>(C.L. Hou &amp; M. Piepenbr.) Lan Zhuo &amp; C.L. Hou</tp:taxon-authority><tp:taxon-status xmlns:xlink="http://www.w3.org/1999/xlink" xlink:type="simple">comb. nov.</tp:taxon-status><xref ref-type="fig" rid="F18">Fig. 19</xref><tp:nomenclature-citation-list><tp:nomenclature-citation><tp:taxon-name>
                  <tp:taxon-name-part taxon-name-part-type="genus" reg="Lophodermium">Lophodermium</tp:taxon-name-part>
                  <tp:taxon-name-part taxon-name-part-type="species" reg="jianchuanense">jianchuanense</tp:taxon-name-part>
                </tp:taxon-name><comment>C.L. Hou &amp; M. Piepenbr., Can. J. Bot. 83(1): 40. 2005. Basionym.</comment></tp:nomenclature-citation></tp:nomenclature-citation-list></tp:nomenclature><tp:treatment-sec sec-type="material" id="SECID0EMJAK"><title>Type.</title><p>CHINA, Yunnan Province, Jianchuan, Laojunshan, alt. ca. 3400 m, on <italic><tp:taxon-name><tp:taxon-name-part taxon-name-part-type="genus" reg="Juniperus">Juniperus</tp:taxon-name-part><tp:taxon-name-part taxon-name-part-type="species" reg="formosana">formosana</tp:taxon-name-part></tp:taxon-name></italic> Hayata (<italic><tp:taxon-name><tp:taxon-name-part taxon-name-part-type="genus" reg="Cupressaceae">Cupressaceae</tp:taxon-name-part></tp:taxon-name></italic>), 25 Jul. 2001, C.L. Hou, M. Piepenbring, Z.L. Yang, &amp; R. Kirschner 104 (HMAS, holotype).</p></tp:treatment-sec><tp:treatment-sec sec-type="material" id="SECID0EEKAK"><title>Specimens examined.</title><p>CHINA, Yunnan Province, Lijiang, Laojunshan, <named-content xmlns:xlink="http://www.w3.org/1999/xlink" content-type="dwc:verbatimCoordinates" xlink:type="simple"><named-content content-type="geo-json" specific-use="{&#34;type&#34;:&#34;Point&#34;,&#34;coordinates&#34;:[99.725200,26.631900]}" id="NCID0ENKAK" xlink:type="simple">26.6319°N, 99.7252°E</named-content></named-content>, alt. ca. 3855 m, on needles and twigs of <italic><tp:taxon-name><tp:taxon-name-part taxon-name-part-type="genus" reg="Juniperus">Juniperus</tp:taxon-name-part><tp:taxon-name-part taxon-name-part-type="species" reg="squamata">squamata</tp:taxon-name-part></tp:taxon-name></italic> (<italic><tp:taxon-name><tp:taxon-name-part taxon-name-part-type="genus" reg="Cupressaceae">Cupressaceae</tp:taxon-name-part></tp:taxon-name></italic>), 21 Jun. 2021, C.L. Hou, M.J. Guo, and H. Zhou, HOU 1781B (<named-content xmlns:xlink="http://www.w3.org/1999/xlink" content-type="dwc:institutional_code" xlink:title="Capital Normal University" xlink:href="http://grbio.org/institution/capital-normal-university" xlink:type="simple">BJTC</named-content> 2021092); <named-content xmlns:xlink="http://www.w3.org/1999/xlink" content-type="dwc:verbatimCoordinates" xlink:type="simple"><named-content content-type="geo-json" specific-use="{&#34;type&#34;:&#34;Point&#34;,&#34;coordinates&#34;:[99.724700,26.631400]}" id="NCID0EMLAK" xlink:type="simple">26.6314°N, 99.7247°E</named-content></named-content>, alt. ca. 3850 m, on needles and twigs of <italic><tp:taxon-name><tp:taxon-name-part taxon-name-part-type="genus" reg="Juniperus">J.</tp:taxon-name-part><tp:taxon-name-part taxon-name-part-type="species" reg="squamata">squamata</tp:taxon-name-part></tp:taxon-name></italic>, 21 Jun. 2021, C.L. Hou, M.J. Guo, and H. Zhou, HOU 1815A (<named-content xmlns:xlink="http://www.w3.org/1999/xlink" content-type="dwc:institutional_code" xlink:title="Capital Normal University" xlink:href="http://grbio.org/institution/capital-normal-university" xlink:type="simple">BJTC</named-content> 2021126); <named-content xmlns:xlink="http://www.w3.org/1999/xlink" content-type="dwc:verbatimCoordinates" xlink:type="simple"><named-content content-type="geo-json" specific-use="{&#34;type&#34;:&#34;Point&#34;,&#34;coordinates&#34;:[99.767800,26.642500]}" id="NCID0EEMAK" xlink:type="simple">26.6425°N, 99.7678°E</named-content></named-content>, alt. ca. 3500 m, on needles and twigs of <italic><tp:taxon-name><tp:taxon-name-part taxon-name-part-type="genus" reg="Juniperus">J.</tp:taxon-name-part><tp:taxon-name-part taxon-name-part-type="species" reg="squamata">squamata</tp:taxon-name-part></tp:taxon-name></italic>, 17 Aug. 2023, C.L. Hou, L. Zhuo, and S.Y. Zhao, HOU 2023 (<named-content xmlns:xlink="http://www.w3.org/1999/xlink" content-type="dwc:institutional_code" xlink:title="Capital Normal University" xlink:href="http://grbio.org/institution/capital-normal-university" xlink:type="simple">BJTC</named-content> 2023153); <named-content xmlns:xlink="http://www.w3.org/1999/xlink" content-type="dwc:verbatimCoordinates" xlink:type="simple"><named-content content-type="geo-json" specific-use="{&#34;type&#34;:&#34;Point&#34;,&#34;coordinates&#34;:[99.767800,26.642500]}" id="NCID0E3MAK" xlink:type="simple">26.6425°N, 99.7678°E</named-content></named-content>, alt. ca. 3500 m, on needles and twigs of <italic><tp:taxon-name><tp:taxon-name-part taxon-name-part-type="genus" reg="Juniperus">J.</tp:taxon-name-part><tp:taxon-name-part taxon-name-part-type="species" reg="squamata">squamata</tp:taxon-name-part></tp:taxon-name></italic>, 17 Aug. 2023, C.L. Hou, L. Zhuo, and S.Y. Zhao, HOU 2024 (<named-content xmlns:xlink="http://www.w3.org/1999/xlink" content-type="dwc:institutional_code" xlink:title="Capital Normal University" xlink:href="http://grbio.org/institution/capital-normal-university" xlink:type="simple">BJTC</named-content> 2023154).</p></tp:treatment-sec><tp:treatment-sec sec-type="notes" id="SECID0ERNAK"><title>Notes.</title><p><xref ref-type="bibr" rid="B26">Hou et al. (2005)</xref> described <italic><tp:taxon-name><tp:taxon-name-part taxon-name-part-type="genus" reg="Lophodermium">Lophodermium</tp:taxon-name-part><tp:taxon-name-part taxon-name-part-type="species" reg="jianchuanense">jianchuanense</tp:taxon-name-part></tp:taxon-name></italic> on <italic><tp:taxon-name><tp:taxon-name-part taxon-name-part-type="genus" reg="Juniperus">Juniperus</tp:taxon-name-part><tp:taxon-name-part taxon-name-part-type="species" reg="formosana">formosana</tp:taxon-name-part></tp:taxon-name></italic> in the genus <italic><tp:taxon-name><tp:taxon-name-part taxon-name-part-type="genus" reg="Lophodermium">Lophodermium</tp:taxon-name-part></tp:taxon-name></italic>. In the phylogenetic tree, the molecular sequences of <italic><tp:taxon-name><tp:taxon-name-part taxon-name-part-type="genus" reg="Lophodermium">Lo.</tp:taxon-name-part><tp:taxon-name-part taxon-name-part-type="species" reg="jianchuanense">jianchuanense</tp:taxon-name-part></tp:taxon-name></italic> form a clade sister to <italic><tp:taxon-name><tp:taxon-name-part taxon-name-part-type="genus" reg="Labivalidus">La.</tp:taxon-name-part><tp:taxon-name-part taxon-name-part-type="species" reg="cunninghamiae">cunninghamiae</tp:taxon-name-part></tp:taxon-name></italic> and distant from <italic><tp:taxon-name><tp:taxon-name-part taxon-name-part-type="genus" reg="Lophodermium">Lo.</tp:taxon-name-part><tp:taxon-name-part taxon-name-part-type="species" reg="arundinaceum">arundinaceum</tp:taxon-name-part></tp:taxon-name></italic>, the type species of <italic><tp:taxon-name><tp:taxon-name-part taxon-name-part-type="genus" reg="Lophodermium">Lophodermium</tp:taxon-name-part></tp:taxon-name></italic>. Based on this phylogenetic position and morphological similarity, we transfer <italic><tp:taxon-name><tp:taxon-name-part taxon-name-part-type="genus" reg="Lophodermium">Lo.</tp:taxon-name-part><tp:taxon-name-part taxon-name-part-type="species" reg="jianchuanense">jianchuanense</tp:taxon-name-part></tp:taxon-name></italic> to the genus <italic><tp:taxon-name><tp:taxon-name-part taxon-name-part-type="genus" reg="Labivalidus">Labivalidus</tp:taxon-name-part></tp:taxon-name></italic>, the epithet has been adjusted to agree with the gender of the new genus name.</p><fig id="F18" position="float" orientation="portrait"><object-id xmlns:xlink="http://www.w3.org/1999/xlink" content-type="doi" xlink:type="simple">10.3897/imafungus.16.138790.figure19</object-id><object-id xmlns:xlink="http://www.w3.org/1999/xlink" content-type="arpha" xlink:type="simple">50534B13-EDC9-5005-9D2F-7A17E2CBDB44</object-id><label>Figure 19.</label><caption><p><italic><tp:taxon-name><tp:taxon-name-part taxon-name-part-type="genus" reg="Labivalidus">Labivalidus</tp:taxon-name-part><tp:taxon-name-part taxon-name-part-type="species" reg="jianchuanensis">jianchuanensis</tp:taxon-name-part></tp:taxon-name></italic> (HOU 1781B/<named-content xmlns:xlink="http://www.w3.org/1999/xlink" content-type="dwc:institutional_code" xlink:title="Capital Normal University" xlink:href="http://grbio.org/institution/capital-normal-university" xlink:type="simple">BJTC</named-content> 2021092) <bold>a</bold> ascomata on needles of <italic><tp:taxon-name><tp:taxon-name-part taxon-name-part-type="genus" reg="Juniperus">Juniperus</tp:taxon-name-part><tp:taxon-name-part taxon-name-part-type="species" reg="squamata">squamata</tp:taxon-name-part></tp:taxon-name></italic><bold>b, c</bold> mature ascomata on a twig or a needle of <italic><tp:taxon-name><tp:taxon-name-part taxon-name-part-type="genus" reg="Juniperus">Juniperus</tp:taxon-name-part><tp:taxon-name-part taxon-name-part-type="species" reg="squamata">squamata</tp:taxon-name-part></tp:taxon-name></italic>. Scale bars: 1 mm (<bold>a</bold>); 500 μm (<bold>b</bold>); 200 μm (<bold>c</bold>).</p></caption><graphic xmlns:xlink="http://www.w3.org/1999/xlink" xlink:href="imafungus-16-e138790-g019.jpg" position="float" orientation="portrait" xlink:type="simple" id="oo_1253016.jpg"><uri content-type="original_file" xlink:type="simple">https://binary.pensoft.net/fig/1253016</uri></graphic></fig></tp:treatment-sec><ref-list><ref id="B26"><mixed-citation xmlns:xlink="http://www.w3.org/1999/xlink" xlink:type="simple"><person-group><name name-style="western"><surname>Hou</surname><given-names>CL</given-names></name><name name-style="western"><surname>Lin</surname><given-names>YR</given-names></name><name name-style="western"><surname>Piepenbring</surname><given-names>M</given-names></name></person-group> (<year>2005</year>) <article-title>Species of <italic><tp:taxon-name><tp:taxon-name-part taxon-name-part-type="genus">Rhytismataceae</tp:taxon-name-part></tp:taxon-name></italic> on needles of <italic><tp:taxon-name><tp:taxon-name-part taxon-name-part-type="genus">Juniperus</tp:taxon-name-part></tp:taxon-name></italic> spp. from China.</article-title><source>Canadian Journal of Botany</source><volume>83</volume>: <fpage>37</fpage>–<lpage>46</lpage>. <ext-link xlink:href="10.1139/b04-149" ext-link-type="doi" xlink:type="simple">https://doi.org/10.1139/b04-149</ext-link></mixed-citation></ref></ref-list></tp:taxon-treatment>
