# Supplementary material for: ﻿New genera and species of coniferous twig-inhabiting Rhytismatales from China
Source: IMA Fungus. 2025 Feb 17;16:e138790. doi: 10.3897/imafungus.16.138790 (PMC11882027; doi:10.3897/imafungus.16.138790)
Supplement: XML Treatment for Neotherrya [file imafungus.16.138790-treatment19.xml]

<!DOCTYPE tp:taxon-treatment
  PUBLIC "-//TaxonX//DTD Taxonomic Treatment Publishing DTD v0 20100105//EN" "tax-treatment-NSO.dtd">
<tp:taxon-treatment xmlns:tp="http://www.plazi.org/taxpub"><tp:treatment-meta><kwd-group><label>Taxon classification</label><kwd>
                <named-content content-type="kingdom">Animalia</named-content>
              </kwd><kwd>
                <named-content content-type="order">Rhytismatales</named-content>
              </kwd><kwd>
                <named-content content-type="family">Rhytismataceae</named-content>
              </kwd></kwd-group><mixed-citation publication-type="journal"><person-group><name><surname>Zhuo</surname><given-names>Lan</given-names></name><name><surname>Wang</surname><given-names>Hai-Qi</given-names></name><name><surname>Zhang</surname><given-names>Peng</given-names></name><name><surname>Sui</surname><given-names>Xiao-Nan</given-names></name><name><surname>Guo</surname><given-names>Mei-Jun</given-names></name><name><surname>Wang</surname><given-names>Shi-Juan</given-names></name><name><surname>Hou</surname><given-names>Cheng-Lin</given-names></name></person-group><article-title>﻿New genera and species of coniferous twig-inhabiting <italic><tp:taxon-name><tp:taxon-name-part taxon-name-part-type="genus" reg="Rhytismatales">Rhytismatales</tp:taxon-name-part></tp:taxon-name></italic> from China</article-title><source>IMA Fungus</source><day>17</day><month>02</month><year>2025</year><volume>16</volume><pub-id pub-id-type="doi">10.3897/imafungus.16.138790</pub-id></mixed-citation></tp:treatment-meta><tp:nomenclature><label>﻿</label><tp:taxon-name>
              <object-id xmlns:xlink="http://www.w3.org/1999/xlink" content-type="arpha" xlink:type="simple">836326D9-F636-5FEA-8EB9-1288F840F481</object-id>
              <tp:taxon-name-part taxon-name-part-type="genus" reg="Neotherrya">Neotherrya</tp:taxon-name-part>
              <object-id xmlns:xlink="http://www.w3.org/1999/xlink" content-type="mycobank" xlink:type="simple">856619</object-id>
            </tp:taxon-name><tp:taxon-authority>Lan Zhuo &amp; C.L. Hou</tp:taxon-authority><tp:taxon-status xmlns:xlink="http://www.w3.org/1999/xlink" xlink:type="simple">gen. nov.</tp:taxon-status></tp:nomenclature><tp:treatment-sec sec-type="etymology" id="SECID0EUTAK"><title>Etymology.</title><p>Referring to the morphologically similar genus <italic><tp:taxon-name><tp:taxon-name-part taxon-name-part-type="genus" reg="Therrya">Therrya</tp:taxon-name-part></tp:taxon-name></italic>.</p></tp:treatment-sec><tp:treatment-sec sec-type="diagnosis" id="SECID0EBUAK"><title>Diagnosis.</title><p>This new genus is similar to <italic><tp:taxon-name><tp:taxon-name-part taxon-name-part-type="genus" reg="Therrya">Therrya</tp:taxon-name-part></tp:taxon-name></italic>, but <italic><tp:taxon-name><tp:taxon-name-part taxon-name-part-type="genus" reg="Neotherrya">Neotherrya</tp:taxon-name-part></tp:taxon-name></italic> differs in having well-developed excipulum formed by marginal paraphyses, internal matrix of Covering stroma consisting of hyaline hyphae, and filiform, fusiform, or cylindrical ascospores.</p></tp:treatment-sec><tp:treatment-sec sec-type="material" id="SECID0E5UAK"><title>Type.</title><p><italic><tp:taxon-name><tp:taxon-name-part taxon-name-part-type="genus" reg="Neotherrya">Neotherrya</tp:taxon-name-part><tp:taxon-name-part taxon-name-part-type="species" reg="circinata">circinata</tp:taxon-name-part></tp:taxon-name></italic> Lan Zhuo &amp; C.L. Hou, described below.</p></tp:treatment-sec><tp:treatment-sec sec-type="Sexual morph" id="SECID0EPVAK"><title>Sexual morph.</title><p><bold><italic>Ascomata</italic></bold> on twigs of conifers, scattered to clustered, circular, sessile, usually black, opening by irregular splits. <bold><italic>Covering stroma</italic></bold> formed by dark brown (#2b180b) to black (#000000), thick-walled angular cells. <bold><italic>Basal Covering stroma</italic></bold> usually present, consisting of carbonized, thick-walled, angular cells. <bold><italic>Internal matrix of Covering stroma</italic></bold> usually well developed, consisting of hyaline hyphae, filled or not filled with crystals. <bold><italic>Subhymenium</italic></bold> consisting of textura intricata or hyaline cells. <bold><italic>Paraphyses</italic></bold> filiform, not branched, with swollen tips. <bold><italic>Asci</italic></bold> ripening sequentially, clavate, thin-walled, J–, 8-spored or 4-spored. <bold><italic>Ascospores</italic></bold> mostly septate, filiform, fusiform or cylindrical, hyaline, covered or not covered by a gelatinous sheath.</p></tp:treatment-sec><tp:treatment-sec sec-type="notes" id="SECID0EFYAK"><title>Notes.</title><p>Some of the morphological characteristics of members in <italic><tp:taxon-name><tp:taxon-name-part taxon-name-part-type="genus" reg="Neotherrya">Neotherrya</tp:taxon-name-part></tp:taxon-name></italic> are similar to those in <italic><tp:taxon-name><tp:taxon-name-part taxon-name-part-type="genus" reg="Therrya">Therrya</tp:taxon-name-part></tp:taxon-name></italic>, but species of <italic><tp:taxon-name><tp:taxon-name-part taxon-name-part-type="genus" reg="Neotherrya">Neotherrya</tp:taxon-name-part></tp:taxon-name></italic> differs by a well-developed excipulum formed by marginal paraphyses, an internal matrix of Covering stroma consisting of hyaline hyphae and cylindrical ascospores. Phylogenetic analyses shows that sequences of <italic><tp:taxon-name><tp:taxon-name-part taxon-name-part-type="genus" reg="Neotherrya">Neotherrya</tp:taxon-name-part></tp:taxon-name></italic> and <italic><tp:taxon-name><tp:taxon-name-part taxon-name-part-type="genus" reg="Therrya">Therrya</tp:taxon-name-part></tp:taxon-name></italic> form two separate clades. Sequences of <italic><tp:taxon-name><tp:taxon-name-part taxon-name-part-type="genus" reg="Neotherrya">Neotherrya</tp:taxon-name-part></tp:taxon-name></italic> (Clade 6, Fig. <xref ref-type="fig" rid="F43">1</xref>) are distant from the type of <italic><tp:taxon-name><tp:taxon-name-part taxon-name-part-type="genus" reg="Therrya">Therrya</tp:taxon-name-part></tp:taxon-name></italic>, <italic><tp:taxon-name><tp:taxon-name-part taxon-name-part-type="genus" reg="Therrya">Th.</tp:taxon-name-part><tp:taxon-name-part taxon-name-part-type="species" reg="pini">pini</tp:taxon-name-part></tp:taxon-name></italic> (Alb. &amp; Schwein.) Höhn. Based on differences of morphological features and the position in the phylogenetic tree, we herein establish a new genus to accommodate four new species and one new combination described below.</p></tp:treatment-sec><tp:treatment-sec><!--Section generated to contain objects referenced in tp:taxon-treatment.--><fig id="F43" position="float" orientation="portrait"><object-id xmlns:xlink="http://www.w3.org/1999/xlink" content-type="doi" xlink:type="simple">10.3897/imafungus.16.138790.figure1</object-id><object-id xmlns:xlink="http://www.w3.org/1999/xlink" content-type="arpha" xlink:type="simple">239FA20C-3C60-59F2-ACC3-05C2FA51E7D6</object-id><label>Figure 1.</label><caption><p>Phylogenetic tree derived from maximum likelihood analysis of combined <abbrev xmlns:xlink="http://www.w3.org/1999/xlink" xlink:title="internal transcribed spacer" id="ABBRID0ENJAE" xlink:type="simple">ITS</abbrev>, <abbrev xmlns:xlink="http://www.w3.org/1999/xlink" xlink:title="nuclear ribosomal RNA gene" id="ABBRID0ERJAE" xlink:type="simple">nrLSU</abbrev>, and <abbrev xmlns:xlink="http://www.w3.org/1999/xlink" xlink:title="mitochondrial rDNA gene" id="ABBRID0EVJAE" xlink:type="simple">mtSSU</abbrev> rDNA sequences of <italic><tp:taxon-name><tp:taxon-name-part taxon-name-part-type="genus" reg="Rhytismatales">Rhytismatales</tp:taxon-name-part></tp:taxon-name></italic>, using <italic><tp:taxon-name><tp:taxon-name-part taxon-name-part-type="genus" reg="Cudoniella">Cudoniella</tp:taxon-name-part><tp:taxon-name-part taxon-name-part-type="species" reg="clavus">clavus</tp:taxon-name-part></tp:taxon-name></italic> (AFTOL-ID 166) and <italic><tp:taxon-name><tp:taxon-name-part taxon-name-part-type="genus" reg="Pezicula">Pezicula</tp:taxon-name-part><tp:taxon-name-part taxon-name-part-type="species" reg="carpinea">carpinea</tp:taxon-name-part></tp:taxon-name></italic> (KUS-F51029) as outgroups. Bootstrap support values for <abbrev xmlns:xlink="http://www.w3.org/1999/xlink" xlink:title="Maximum likelihood" id="ABBRID0EWKAE" xlink:type="simple">ML</abbrev> analysis (MLB) and MP analysis (MPB) greater than 70% and Bayesian posterior probabilities (PP) greater than 0.95 are given above the nodes. Names of new species and a new combination are written in <bold>bold</bold>. Species name <sup>T</sup> – Type species; Species name <sup>H</sup> – Holotype.</p></caption><graphic xmlns:xlink="http://www.w3.org/1999/xlink" xlink:href="imafungus-16-e138790-g001.jpg" position="float" orientation="portrait" xlink:type="simple" id="oo_1252998.jpg"><uri content-type="original_file" xlink:type="simple">https://binary.pensoft.net/fig/1252998</uri></graphic></fig></tp:treatment-sec></tp:taxon-treatment>
