# Supplementary material for: ﻿New genera and species of coniferous twig-inhabiting Rhytismatales from China
Source: IMA Fungus. 2025 Feb 17;16:e138790. doi: 10.3897/imafungus.16.138790 (PMC11882027; doi:10.3897/imafungus.16.138790)
Supplement: XML Treatment for Neotherrya catilliformis [file imafungus.16.138790-treatment21.xml]

<!DOCTYPE tp:taxon-treatment
  PUBLIC "-//TaxonX//DTD Taxonomic Treatment Publishing DTD v0 20100105//EN" "tax-treatment-NSO.dtd">
<tp:taxon-treatment xmlns:tp="http://www.plazi.org/taxpub"><tp:treatment-meta><kwd-group><label>Taxon classification</label><kwd>
                <named-content content-type="kingdom">Animalia</named-content>
              </kwd><kwd>
                <named-content content-type="order">Rhytismatales</named-content>
              </kwd><kwd>
                <named-content content-type="family">Rhytismataceae</named-content>
              </kwd></kwd-group><mixed-citation publication-type="journal"><person-group><name><surname>Zhuo</surname><given-names>Lan</given-names></name><name><surname>Wang</surname><given-names>Hai-Qi</given-names></name><name><surname>Zhang</surname><given-names>Peng</given-names></name><name><surname>Sui</surname><given-names>Xiao-Nan</given-names></name><name><surname>Guo</surname><given-names>Mei-Jun</given-names></name><name><surname>Wang</surname><given-names>Shi-Juan</given-names></name><name><surname>Hou</surname><given-names>Cheng-Lin</given-names></name></person-group><article-title>﻿New genera and species of coniferous twig-inhabiting <italic><tp:taxon-name><tp:taxon-name-part taxon-name-part-type="genus" reg="Rhytismatales">Rhytismatales</tp:taxon-name-part></tp:taxon-name></italic> from China</article-title><source>IMA Fungus</source><day>17</day><month>02</month><year>2025</year><volume>16</volume><pub-id pub-id-type="doi">10.3897/imafungus.16.138790</pub-id></mixed-citation></tp:treatment-meta><tp:nomenclature><label>﻿</label><tp:taxon-name>
              <object-id xmlns:xlink="http://www.w3.org/1999/xlink" content-type="arpha" xlink:type="simple">E2BB60C2-5796-5669-9081-68B1DAFCD87E</object-id>
              <tp:taxon-name-part taxon-name-part-type="genus" reg="Neotherrya">Neotherrya</tp:taxon-name-part>
              <tp:taxon-name-part taxon-name-part-type="species" reg="catilliformis">catilliformis</tp:taxon-name-part>
              <object-id xmlns:xlink="http://www.w3.org/1999/xlink" content-type="mycobank" xlink:type="simple">856621</object-id>
            </tp:taxon-name><tp:taxon-authority>Lan Zhuo &amp; C.L. Hou</tp:taxon-authority><tp:taxon-status xmlns:xlink="http://www.w3.org/1999/xlink" xlink:type="simple">sp. nov.</tp:taxon-status><xref ref-type="fig" rid="F19">Figs 20</xref><xref ref-type="fig" rid="F20">, 21</xref></tp:nomenclature><tp:treatment-sec sec-type="etymology" id="SECID0EAEBK"><title>Etymology.</title><p><italic>Catilliformis</italic> (Latin) = plate-shaped, referring to the shape of ascomata.</p></tp:treatment-sec><tp:treatment-sec sec-type="diagnosis" id="SECID0ENEBK"><title>Diagnosis.</title><p>This new species is distinguished from other <italic><tp:taxon-name><tp:taxon-name-part taxon-name-part-type="genus" reg="Neotherrya">Neotherrya</tp:taxon-name-part></tp:taxon-name></italic> species by lacking an internal matrix of the Covering stroma.</p></tp:treatment-sec><tp:treatment-sec sec-type="material" id="SECID0EDFBK"><title>Type.</title><p>CHINA, Yunnan Province, Lijiang, Laojunshan, <named-content xmlns:xlink="http://www.w3.org/1999/xlink" content-type="dwc:verbatimCoordinates" xlink:type="simple"><named-content content-type="geo-json" specific-use="{&#34;type&#34;:&#34;Point&#34;,&#34;coordinates&#34;:[99.725200,26.632300]}" id="NCID0EMFBK" xlink:type="simple">26.6323°N, 99.7252°E</named-content></named-content>, alt. ca. 3880 m, on twigs of <italic><tp:taxon-name><tp:taxon-name-part taxon-name-part-type="genus" reg="Abies">Abies</tp:taxon-name-part><tp:taxon-name-part taxon-name-part-type="species" reg="georgei">georgei</tp:taxon-name-part></tp:taxon-name></italic> (<italic><tp:taxon-name><tp:taxon-name-part taxon-name-part-type="genus" reg="Pinaceae">Pinaceae</tp:taxon-name-part></tp:taxon-name></italic>), 16 Jul. 2020, C.L. Hou, M.J. Guo, and Q.T. Wang, HOU 1608A (<named-content xmlns:xlink="http://www.w3.org/1999/xlink" content-type="dwc:institutional_code" xlink:title="Capital Normal University" xlink:href="http://grbio.org/institution/capital-normal-university" xlink:type="simple">BJTC</named-content> 2020049, holotype).</p></tp:treatment-sec><tp:treatment-sec sec-type="Sexual morph" id="SECID0EIGBK"><title>Sexual morph.</title><p><bold><italic>Ascomata</italic></bold> on twigs, slightly erumpent from the bark, scattered or aggregated, not associated with pale areas. In surface view, ascomata round to irregular, 550–950 × 350–750 µm, black (#000000), opening by irregular splits to expose an orange (#ffa500) hymenium. <bold><italic>Lips</italic></bold> absent. In median vertical section, <bold><italic>covering stroma</italic></bold> 20–40 μm thick near the center of ascomata, extending to the basal Covering stroma, consisting of an outer layer of carbonized, angular to globose cells and an inner layer of hyaline, angular to globose cells close to the opening. <bold><italic>Excipulum</italic></bold> well-developed, formed by marginal paraphyses. <bold><italic>Basal Covering stroma</italic></bold> 15–25 µm thick, easily separable from the hymenium layer when observed under the microscope, consisting of carbonized, thick-walled, angular cells. <bold><italic>Internal matrix of Covering stroma</italic></bold> absent. <bold><italic>Subhymenium</italic></bold> 25–30 µm thick, consisting of hyaline, globose cells. <bold><italic>Paraphyses</italic></bold> aseptate, filiform, not branched, swollen to 2–3 µm at tips, 130–150 × 1–2 µm, covered by a thin gelatinous sheath. <bold><italic>Asci</italic></bold> ripening sequentially, clavate, apex obtuse, 110–130 × 12–15 µm, thin-walled, J–, 4-spored. <bold><italic>Ascospores</italic></bold> 1–8-septate, cylindrical, 12–15 × 6–7 μm, hyaline, without gelatinous sheaths.</p></tp:treatment-sec><tp:treatment-sec sec-type="Asexual morph" id="SECID0E5JBK"><title>Asexual morph.</title><p><bold><italic>Conidiomata</italic></bold> and <bold><italic>zone lines</italic></bold> not seen.</p></tp:treatment-sec><tp:treatment-sec sec-type="material" id="SECID0EYKBK"><title>Additional specimens examined.</title><p>CHINA, Yunnan Province, Lijiang, Laojunshan, <named-content xmlns:xlink="http://www.w3.org/1999/xlink" content-type="dwc:verbatimCoordinates" xlink:type="simple"><named-content content-type="geo-json" specific-use="{&#34;type&#34;:&#34;Point&#34;,&#34;coordinates&#34;:[99.725200,26.632300]}" id="NCID0EBLBK" xlink:type="simple">26.6323°N, 99.7252°E</named-content></named-content>, alt. ca. 3880 m, on twigs of <italic><tp:taxon-name><tp:taxon-name-part taxon-name-part-type="genus" reg="Abies">Abies</tp:taxon-name-part><tp:taxon-name-part taxon-name-part-type="species" reg="georgei">georgei</tp:taxon-name-part></tp:taxon-name></italic> (<italic><tp:taxon-name><tp:taxon-name-part taxon-name-part-type="genus" reg="Pinaceae">Pinaceae</tp:taxon-name-part></tp:taxon-name></italic>), 26 Jul. 2024, C.L. Hou, L. Zhuo, and X.N. Sui, HOU 2304 (<named-content xmlns:xlink="http://www.w3.org/1999/xlink" content-type="dwc:institutional_code" xlink:title="Capital Normal University" xlink:href="http://grbio.org/institution/capital-normal-university" xlink:type="simple">BJTC</named-content> 2024154); <named-content xmlns:xlink="http://www.w3.org/1999/xlink" content-type="dwc:verbatimCoordinates" xlink:type="simple"><named-content content-type="geo-json" specific-use="{&#34;type&#34;:&#34;Point&#34;,&#34;coordinates&#34;:[99.729400,26.635700]}" id="NCID0EAMBK" xlink:type="simple">26.6357°N, 99.7294°E</named-content></named-content>, alt. ca. 3850 m, on twigs of <italic><tp:taxon-name><tp:taxon-name-part taxon-name-part-type="genus" reg="Abies">A.</tp:taxon-name-part><tp:taxon-name-part taxon-name-part-type="species" reg="georgei">georgei</tp:taxon-name-part></tp:taxon-name></italic>, 17 Aug. 2023, C.L. Hou, L. Zhuo, and S.Y. Zhao, HOU 2097 (<named-content xmlns:xlink="http://www.w3.org/1999/xlink" content-type="dwc:institutional_code" xlink:title="Capital Normal University" xlink:href="http://grbio.org/institution/capital-normal-university" xlink:type="simple">BJTC</named-content> 2023227).</p></tp:treatment-sec><tp:treatment-sec sec-type="distribution" id="SECID0EVMBK"><title>Distribution.</title><p>Known only from Yunnan Province, China.</p></tp:treatment-sec><tp:treatment-sec sec-type="notes" id="SECID0E1MBK"><title>Notes.</title><p>In the phylogenetic tree, sequences of <italic><tp:taxon-name><tp:taxon-name-part taxon-name-part-type="genus" reg="Neotherrya">N.</tp:taxon-name-part><tp:taxon-name-part taxon-name-part-type="species" reg="catilliformis">catilliformis</tp:taxon-name-part></tp:taxon-name></italic> form a well-supported clade (MLB = 100%, MPB = 97%, PP = 1.00) with <italic><tp:taxon-name><tp:taxon-name-part taxon-name-part-type="genus" reg="Neotherrya">N.</tp:taxon-name-part><tp:taxon-name-part taxon-name-part-type="species" reg="circinata">circinata</tp:taxon-name-part></tp:taxon-name></italic>, but the latter has a well-developed internal matrix in the Covering stroma, a black epithecium formed by curled, coiled paraphyses, and 8-spored asci.</p><fig id="F19" position="float" orientation="portrait"><object-id xmlns:xlink="http://www.w3.org/1999/xlink" content-type="doi" xlink:type="simple">10.3897/imafungus.16.138790.figure20</object-id><object-id xmlns:xlink="http://www.w3.org/1999/xlink" content-type="arpha" xlink:type="simple">3BCA2259-ACCB-5BF9-BA91-5D5CFA995A03</object-id><label>Figure 20.</label><caption><p><italic><tp:taxon-name><tp:taxon-name-part taxon-name-part-type="genus" reg="Neotherrya">Neotherrya</tp:taxon-name-part><tp:taxon-name-part taxon-name-part-type="species" reg="catilliformis">catilliformis</tp:taxon-name-part></tp:taxon-name></italic> (HOU 1608A/<named-content xmlns:xlink="http://www.w3.org/1999/xlink" content-type="dwc:institutional_code" xlink:title="Capital Normal University" xlink:href="http://grbio.org/institution/capital-normal-university" xlink:type="simple">BJTC</named-content> 2020049, holotype) <bold>a</bold> ascomata on a twig of <italic><tp:taxon-name><tp:taxon-name-part taxon-name-part-type="genus" reg="Abies">Abies</tp:taxon-name-part><tp:taxon-name-part taxon-name-part-type="species" reg="georgei">georgei</tp:taxon-name-part></tp:taxon-name></italic><bold>b, c</bold> mature ascomata. Scale bars: 3 mm (<bold>a</bold>); 200 μm (<bold>b</bold>); 500 μm (<bold>c</bold>).</p></caption><graphic xmlns:xlink="http://www.w3.org/1999/xlink" xlink:href="imafungus-16-e138790-g020.jpg" position="float" orientation="portrait" xlink:type="simple" id="oo_1253017.jpg"><uri content-type="original_file" xlink:type="simple">https://binary.pensoft.net/fig/1253017</uri></graphic></fig><fig id="F20" position="float" orientation="portrait"><object-id xmlns:xlink="http://www.w3.org/1999/xlink" content-type="doi" xlink:type="simple">10.3897/imafungus.16.138790.figure21</object-id><object-id xmlns:xlink="http://www.w3.org/1999/xlink" content-type="arpha" xlink:type="simple">31EEDEF7-5D49-5893-9E28-355E10D9BB11</object-id><label>Figure 21.</label><caption><p><italic><tp:taxon-name><tp:taxon-name-part taxon-name-part-type="genus" reg="Neotherrya">Neotherrya</tp:taxon-name-part><tp:taxon-name-part taxon-name-part-type="species" reg="catilliformis">catilliformis</tp:taxon-name-part></tp:taxon-name></italic> on <italic><tp:taxon-name><tp:taxon-name-part taxon-name-part-type="genus" reg="Abies">Abies</tp:taxon-name-part><tp:taxon-name-part taxon-name-part-type="species" reg="georgei">georgei</tp:taxon-name-part></tp:taxon-name></italic> (HOU 1608A/<named-content xmlns:xlink="http://www.w3.org/1999/xlink" content-type="dwc:institutional_code" xlink:title="Capital Normal University" xlink:href="http://grbio.org/institution/capital-normal-university" xlink:type="simple">BJTC</named-content> 2020049, holotype) <bold>a</bold> part of an ascoma in vertical section <bold>b</bold> paraphyses, mature asci with ascospores, and immature ascus <bold>c</bold> liberated ascospores. Scale bars: 50 μm (<bold>a</bold>); 10 μm (<bold>b, c</bold>).</p></caption><graphic xmlns:xlink="http://www.w3.org/1999/xlink" xlink:href="imafungus-16-e138790-g021.jpg" position="float" orientation="portrait" xlink:type="simple" id="oo_1253018.jpg"><uri content-type="original_file" xlink:type="simple">https://binary.pensoft.net/fig/1253018</uri></graphic></fig></tp:treatment-sec></tp:taxon-treatment>
