# Supplementary material for: ﻿New genera and species of coniferous twig-inhabiting Rhytismatales from China
Source: IMA Fungus. 2025 Feb 17;16:e138790. doi: 10.3897/imafungus.16.138790 (PMC11882027; doi:10.3897/imafungus.16.138790)
Supplement: XML Treatment for Neotherrya circinata [file imafungus.16.138790-treatment22.xml]

<!DOCTYPE tp:taxon-treatment
  PUBLIC "-//TaxonX//DTD Taxonomic Treatment Publishing DTD v0 20100105//EN" "tax-treatment-NSO.dtd">
<tp:taxon-treatment xmlns:tp="http://www.plazi.org/taxpub"><tp:treatment-meta><kwd-group><label>Taxon classification</label><kwd>
                <named-content content-type="kingdom">Animalia</named-content>
              </kwd><kwd>
                <named-content content-type="order">Rhytismatales</named-content>
              </kwd><kwd>
                <named-content content-type="family">Rhytismataceae</named-content>
              </kwd></kwd-group><mixed-citation publication-type="journal"><person-group><name><surname>Zhuo</surname><given-names>Lan</given-names></name><name><surname>Wang</surname><given-names>Hai-Qi</given-names></name><name><surname>Zhang</surname><given-names>Peng</given-names></name><name><surname>Sui</surname><given-names>Xiao-Nan</given-names></name><name><surname>Guo</surname><given-names>Mei-Jun</given-names></name><name><surname>Wang</surname><given-names>Shi-Juan</given-names></name><name><surname>Hou</surname><given-names>Cheng-Lin</given-names></name></person-group><article-title>﻿New genera and species of coniferous twig-inhabiting <italic><tp:taxon-name><tp:taxon-name-part taxon-name-part-type="genus" reg="Rhytismatales">Rhytismatales</tp:taxon-name-part></tp:taxon-name></italic> from China</article-title><source>IMA Fungus</source><day>17</day><month>02</month><year>2025</year><volume>16</volume><pub-id pub-id-type="doi">10.3897/imafungus.16.138790</pub-id></mixed-citation></tp:treatment-meta><tp:nomenclature><label>﻿</label><tp:taxon-name>
              <object-id xmlns:xlink="http://www.w3.org/1999/xlink" content-type="arpha" xlink:type="simple">D0CC132C-9A6B-5BFE-8D03-6B012184E35D</object-id>
              <tp:taxon-name-part taxon-name-part-type="genus" reg="Neotherrya">Neotherrya</tp:taxon-name-part>
              <tp:taxon-name-part taxon-name-part-type="species" reg="circinata">circinata</tp:taxon-name-part>
              <object-id xmlns:xlink="http://www.w3.org/1999/xlink" content-type="mycobank" xlink:type="simple">856620</object-id>
            </tp:taxon-name><tp:taxon-authority>Lan Zhuo &amp; C.L. Hou</tp:taxon-authority><tp:taxon-status xmlns:xlink="http://www.w3.org/1999/xlink" xlink:type="simple">sp. nov.</tp:taxon-status><xref ref-type="fig" rid="F21">Figs 22</xref><xref ref-type="fig" rid="F22">, 23</xref></tp:nomenclature><tp:treatment-sec sec-type="etymology" id="SECID0EVSBK"><title>Etymology.</title><p>From circinatus (Latin) = to make round, referring to the curled tips of the paraphyses.</p></tp:treatment-sec><tp:treatment-sec sec-type="diagnosis" id="SECID0E1SBK"><title>Diagnosis.</title><p>This new species is similar to <italic><tp:taxon-name><tp:taxon-name-part taxon-name-part-type="genus" reg="Neotherrya">Neotherrya</tp:taxon-name-part><tp:taxon-name-part taxon-name-part-type="species" reg="catilliformis">catilliformis</tp:taxon-name-part></tp:taxon-name></italic>, but differs by its well-developed internal matrix of the Covering stroma, curled and coiled tips of paraphyses, and 8-spored asci.</p></tp:treatment-sec><tp:treatment-sec sec-type="material" id="SECID0EUTBK"><title>Type.</title><p>CHINA, Yunnan Province, Lijiang, Laojunshan, alt. ca. 3800 m, on twigs of <italic><tp:taxon-name><tp:taxon-name-part taxon-name-part-type="genus" reg="Abies">Abies</tp:taxon-name-part><tp:taxon-name-part taxon-name-part-type="species" reg="georgei">georgei</tp:taxon-name-part></tp:taxon-name></italic> (<italic><tp:taxon-name><tp:taxon-name-part taxon-name-part-type="genus" reg="Pinaceae">Pinaceae</tp:taxon-name-part></tp:taxon-name></italic>), 25 Jun. 2011, C.L. Hou, HOU 883 (<named-content xmlns:xlink="http://www.w3.org/1999/xlink" content-type="dwc:institutional_code" xlink:title="Capital Normal University" xlink:href="http://grbio.org/institution/capital-normal-university" xlink:type="simple">BJTC</named-content> 2011041, holotype).</p></tp:treatment-sec><tp:treatment-sec sec-type="Sexual morph" id="SECID0ERUBK"><title>Sexual morph.</title><p><bold><italic>Ascomata</italic></bold> on twigs, slightly erumpent from bark, scattered, not associated with pale areas. In surface view, ascomata round to irregular, 800–1000 µm in diam., black (#000000), opening by irregular splits to expose a tangerine yellow (#ffb700) hymenium. <bold><italic>Lips</italic></bold> absent. In median vertical section, <bold><italic>covering stroma</italic></bold> 65–85 μm thick near the center of ascomata, extending to the basal Covering stroma, consisting of an outer layer of carbonized, angular cells and an inner layer of hyaline, angular cells. <bold><italic>Excipulum</italic></bold> well-developed, formed by marginal paraphyses. <bold><italic>Basal Covering stroma</italic></bold> 25–35 µm thick, consisting of an outer layer of carbonized, angular cells and an inner layer of hyaline, angular cells. <bold><italic>Internal matrix of Covering stroma</italic></bold> well-developed, consisting of hyaline hyphae, filled with irregular crystals. <bold><italic>Subhymenium</italic></bold> 10–15 µm thick, consisting of textura intricata. <bold><italic>Paraphyses</italic></bold> aseptate, filiform, not branched, curled and coiled, slightly swollen at their tips, forming the black epithecium, 110–140 × 2–2.5 µm. <bold><italic>Asci</italic></bold> ripening sequentially, clavate, apex obtuse, 75–125 × 10–17 µm, thin-walled, J–, 8-spored. <bold><italic>Ascospores</italic></bold> initially non-septate, with up to 7 septa when mature, cylindrical, acute at both ends, 23–38 × 2–4 μm, hyaline, covered by a 2–3 µm thick gelatinous sheath.</p></tp:treatment-sec><tp:treatment-sec sec-type="Asexual morph" id="SECID0EHYBK"><title>Asexual morph.</title><p><bold><italic>Conidiomata</italic></bold> and <bold><italic>zone lines</italic></bold> not seen.</p></tp:treatment-sec><tp:treatment-sec sec-type="material" id="SECID0EBZBK"><title>Additional specimens examined.</title><p>CHINA, Yunnan Province, Lijiang, Laojunshan, <named-content xmlns:xlink="http://www.w3.org/1999/xlink" content-type="dwc:verbatimCoordinates" xlink:type="simple"><named-content content-type="geo-json" specific-use="{&#34;type&#34;:&#34;Point&#34;,&#34;coordinates&#34;:[99.725000,26.631700]}" id="NCID0EKZBK" xlink:type="simple">26.6317°N, 99.7250°E</named-content></named-content>, alt. ca. 3280 m, on twigs of <italic><tp:taxon-name><tp:taxon-name-part taxon-name-part-type="genus" reg="Abies">Abies</tp:taxon-name-part><tp:taxon-name-part taxon-name-part-type="species" reg="georgei">georgei</tp:taxon-name-part></tp:taxon-name></italic> (<italic><tp:taxon-name><tp:taxon-name-part taxon-name-part-type="genus" reg="Pinaceae">Pinaceae</tp:taxon-name-part></tp:taxon-name></italic>), 17 Jul. 2021, C.L. Hou, M.J. Guo, and Q.T. Wang, HOU 1587 (<named-content xmlns:xlink="http://www.w3.org/1999/xlink" content-type="dwc:institutional_code" xlink:title="Capital Normal University" xlink:href="http://grbio.org/institution/capital-normal-university" xlink:type="simple">BJTC</named-content> 2020026); <named-content xmlns:xlink="http://www.w3.org/1999/xlink" content-type="dwc:verbatimCoordinates" xlink:type="simple"><named-content content-type="geo-json" specific-use="{&#34;type&#34;:&#34;Point&#34;,&#34;coordinates&#34;:[99.716500,26.630800]}" id="NCID0EJ1BK" xlink:type="simple">26.6308°N, 99.7165°E</named-content></named-content>, alt. ca. 4000 m, on twigs of <italic><tp:taxon-name><tp:taxon-name-part taxon-name-part-type="genus" reg="Abies">A.</tp:taxon-name-part><tp:taxon-name-part taxon-name-part-type="species" reg="georgei">georgei</tp:taxon-name-part></tp:taxon-name></italic>, 21 Jun. 2021, C.L. Hou, M.J. Guo, and H. Zhou, HOU 1824 (<named-content xmlns:xlink="http://www.w3.org/1999/xlink" content-type="dwc:institutional_code" xlink:title="Capital Normal University" xlink:href="http://grbio.org/institution/capital-normal-university" xlink:type="simple">BJTC</named-content> 2021135).</p></tp:treatment-sec><tp:treatment-sec sec-type="distribution" id="SECID0E51BK"><title>Distribution.</title><p>Known only from Yunnan Province, China.</p></tp:treatment-sec><tp:treatment-sec sec-type="notes" id="SECID0ED2BK"><title>Notes.</title><p>Phylogenetically, sequences of <italic><tp:taxon-name><tp:taxon-name-part taxon-name-part-type="genus" reg="Neotherrya">Neotherrya</tp:taxon-name-part><tp:taxon-name-part taxon-name-part-type="species" reg="circinata">circinata</tp:taxon-name-part></tp:taxon-name></italic> form a well-supported clade (MLB = 100%, MPB = 97%, PP = 1.00) with <italic><tp:taxon-name><tp:taxon-name-part taxon-name-part-type="genus" reg="Neotherrya">N.</tp:taxon-name-part><tp:taxon-name-part taxon-name-part-type="species" reg="catilliformis">catilliformis</tp:taxon-name-part></tp:taxon-name></italic>, but the latter lacks an internal matrix of the Covering stroma and has 4-spored asci. Morphologically, the new species is similar to <italic><tp:taxon-name><tp:taxon-name-part taxon-name-part-type="genus" reg="Neotherrya">Neotherrya</tp:taxon-name-part><tp:taxon-name-part taxon-name-part-type="species" reg="nematoidea">nematoidea</tp:taxon-name-part></tp:taxon-name></italic>, but <italic><tp:taxon-name><tp:taxon-name-part taxon-name-part-type="genus" reg="Neotherrya">N.</tp:taxon-name-part><tp:taxon-name-part taxon-name-part-type="species" reg="nematoidea">nematoidea</tp:taxon-name-part></tp:taxon-name></italic> has well- developed periphysoids, and nematode-like ascospores.</p><fig id="F21" position="float" orientation="portrait"><object-id xmlns:xlink="http://www.w3.org/1999/xlink" content-type="doi" xlink:type="simple">10.3897/imafungus.16.138790.figure22</object-id><object-id xmlns:xlink="http://www.w3.org/1999/xlink" content-type="arpha" xlink:type="simple">6D18CE41-2D4C-5E32-8E2A-FF37543CCEB0</object-id><label>Figure 22.</label><caption><p><italic><tp:taxon-name><tp:taxon-name-part taxon-name-part-type="genus" reg="Neotherrya">Neotherrya</tp:taxon-name-part><tp:taxon-name-part taxon-name-part-type="species" reg="circinata">circinata</tp:taxon-name-part></tp:taxon-name></italic> (HOU 883/<named-content xmlns:xlink="http://www.w3.org/1999/xlink" content-type="dwc:institutional_code" xlink:title="Capital Normal University" xlink:href="http://grbio.org/institution/capital-normal-university" xlink:type="simple">BJTC</named-content> 2011041, holotype) <bold>a</bold> ascomata on a twig of <italic><tp:taxon-name><tp:taxon-name-part taxon-name-part-type="genus" reg="Abies">Abies</tp:taxon-name-part><tp:taxon-name-part taxon-name-part-type="species" reg="georgei">georgei</tp:taxon-name-part></tp:taxon-name></italic><bold>b, c</bold> mature ascomata. Scale bars: 1 mm (<bold>a</bold>); 300 μm (<bold>b, c</bold>).</p></caption><graphic xmlns:xlink="http://www.w3.org/1999/xlink" xlink:href="imafungus-16-e138790-g022.jpg" position="float" orientation="portrait" xlink:type="simple" id="oo_1253019.jpg"><uri content-type="original_file" xlink:type="simple">https://binary.pensoft.net/fig/1253019</uri></graphic></fig><fig id="F22" position="float" orientation="portrait"><object-id xmlns:xlink="http://www.w3.org/1999/xlink" content-type="doi" xlink:type="simple">10.3897/imafungus.16.138790.figure23</object-id><object-id xmlns:xlink="http://www.w3.org/1999/xlink" content-type="arpha" xlink:type="simple">0914537D-6AEF-5CC1-BC0C-60A34C7D5D6D</object-id><label>Figure 23.</label><caption><p><italic><tp:taxon-name><tp:taxon-name-part taxon-name-part-type="genus" reg="Neotherrya">Neotherrya</tp:taxon-name-part><tp:taxon-name-part taxon-name-part-type="species" reg="circinata">circinata</tp:taxon-name-part></tp:taxon-name></italic> on <italic><tp:taxon-name><tp:taxon-name-part taxon-name-part-type="genus" reg="Abies">Abies</tp:taxon-name-part><tp:taxon-name-part taxon-name-part-type="species" reg="georgei">georgei</tp:taxon-name-part></tp:taxon-name></italic> (HOU 883/<named-content xmlns:xlink="http://www.w3.org/1999/xlink" content-type="dwc:institutional_code" xlink:title="Capital Normal University" xlink:href="http://grbio.org/institution/capital-normal-university" xlink:type="simple">BJTC</named-content> 2011041, holotype) <bold>a</bold> part of an ascoma in vertical section <bold>b</bold> paraphyses with curled and coiled tips, mature asci with ascospores, and immature ascus <bold>c</bold> liberated ascospores. Scale bars: 100 μm (<bold>a</bold>); 10 μm (<bold>b, c</bold>).</p></caption><graphic xmlns:xlink="http://www.w3.org/1999/xlink" xlink:href="imafungus-16-e138790-g023.jpg" position="float" orientation="portrait" xlink:type="simple" id="oo_1253020.jpg"><uri content-type="original_file" xlink:type="simple">https://binary.pensoft.net/fig/1253020</uri></graphic></fig></tp:treatment-sec></tp:taxon-treatment>
