# Supplementary material for: ﻿New genera and species of coniferous twig-inhabiting Rhytismatales from China
Source: IMA Fungus. 2025 Feb 17;16:e138790. doi: 10.3897/imafungus.16.138790 (PMC11882027; doi:10.3897/imafungus.16.138790)
Supplement: XML Treatment for Neotherrya nematoidea [file imafungus.16.138790-treatment23.xml]

<!DOCTYPE tp:taxon-treatment
  PUBLIC "-//TaxonX//DTD Taxonomic Treatment Publishing DTD v0 20100105//EN" "tax-treatment-NSO.dtd">
<tp:taxon-treatment xmlns:tp="http://www.plazi.org/taxpub"><tp:treatment-meta><kwd-group><label>Taxon classification</label><kwd>
                <named-content content-type="kingdom">Animalia</named-content>
              </kwd><kwd>
                <named-content content-type="order">Rhytismatales</named-content>
              </kwd><kwd>
                <named-content content-type="family">Rhytismataceae</named-content>
              </kwd></kwd-group><mixed-citation publication-type="journal"><person-group><name><surname>Zhuo</surname><given-names>Lan</given-names></name><name><surname>Wang</surname><given-names>Hai-Qi</given-names></name><name><surname>Zhang</surname><given-names>Peng</given-names></name><name><surname>Sui</surname><given-names>Xiao-Nan</given-names></name><name><surname>Guo</surname><given-names>Mei-Jun</given-names></name><name><surname>Wang</surname><given-names>Shi-Juan</given-names></name><name><surname>Hou</surname><given-names>Cheng-Lin</given-names></name></person-group><article-title>﻿New genera and species of coniferous twig-inhabiting <italic><tp:taxon-name><tp:taxon-name-part taxon-name-part-type="genus" reg="Rhytismatales">Rhytismatales</tp:taxon-name-part></tp:taxon-name></italic> from China</article-title><source>IMA Fungus</source><day>17</day><month>02</month><year>2025</year><volume>16</volume><pub-id pub-id-type="doi">10.3897/imafungus.16.138790</pub-id></mixed-citation></tp:treatment-meta><tp:nomenclature><label>﻿</label><tp:taxon-name>
              <object-id xmlns:xlink="http://www.w3.org/1999/xlink" content-type="arpha" xlink:type="simple">A0D7EBD4-0A9B-5A23-B17B-942908D0F786</object-id>
              <tp:taxon-name-part taxon-name-part-type="genus" reg="Neotherrya">Neotherrya</tp:taxon-name-part>
              <tp:taxon-name-part taxon-name-part-type="species" reg="nematoidea">nematoidea</tp:taxon-name-part>
              <object-id xmlns:xlink="http://www.w3.org/1999/xlink" content-type="mycobank" xlink:type="simple">856623</object-id>
            </tp:taxon-name><tp:taxon-authority>Lan Zhuo &amp; C.L. Hou</tp:taxon-authority><tp:taxon-status xmlns:xlink="http://www.w3.org/1999/xlink" xlink:type="simple">sp. nov.</tp:taxon-status><xref ref-type="fig" rid="F23">Figs 24</xref><xref ref-type="fig" rid="F24">, 25</xref></tp:nomenclature><tp:treatment-sec sec-type="etymology" id="SECID0ESBCK"><title>Etymology.</title><p><italic>Nematoidea</italic> (Latin) = nematode-like, refers to the shape of the released ascospores.</p></tp:treatment-sec><tp:treatment-sec sec-type="diagnosis" id="SECID0E6BCK"><title>Diagnosis.</title><p>This new species is distinguished from <italic><tp:taxon-name><tp:taxon-name-part taxon-name-part-type="genus" reg="Neotherrya">Neotherrya</tp:taxon-name-part><tp:taxon-name-part taxon-name-part-type="species" reg="abieticola">abieticola</tp:taxon-name-part></tp:taxon-name></italic> by <italic><tp:taxon-name><tp:taxon-name-part taxon-name-part-type="genus" reg="Neotherrya">N.</tp:taxon-name-part><tp:taxon-name-part taxon-name-part-type="species" reg="nematoidea">nematoidea</tp:taxon-name-part></tp:taxon-name></italic> having filiform ascospores with 1–3-septa.</p></tp:treatment-sec><tp:treatment-sec sec-type="material" id="SECID0E2CCK"><title>Type.</title><p>CHINA, Yunnan Province, Lijiang, Laojunshan, <named-content xmlns:xlink="http://www.w3.org/1999/xlink" content-type="dwc:verbatimCoordinates" xlink:type="simple"><named-content content-type="geo-json" specific-use="{&#34;type&#34;:&#34;Point&#34;,&#34;coordinates&#34;:[99.725200,26.632300]}" id="NCID0EEDCK" xlink:type="simple">26.6323°N, 99.7252°E</named-content></named-content>, alt. ca. 3880 m, on twigs of <italic><tp:taxon-name><tp:taxon-name-part taxon-name-part-type="genus" reg="Abies">Abies</tp:taxon-name-part><tp:taxon-name-part taxon-name-part-type="species" reg="georgei">georgei</tp:taxon-name-part></tp:taxon-name></italic> (<italic><tp:taxon-name><tp:taxon-name-part taxon-name-part-type="genus" reg="Pinaceae">Pinaceae</tp:taxon-name-part></tp:taxon-name></italic>), 16 Jul. 2020, C.L. Hou, M.J. Guo, and Q.T. Wang, HOU 1598B (<named-content xmlns:xlink="http://www.w3.org/1999/xlink" content-type="dwc:institutional_code" xlink:title="Capital Normal University" xlink:href="http://grbio.org/institution/capital-normal-university" xlink:type="simple">BJTC</named-content> 2020038, holotype).</p></tp:treatment-sec><tp:treatment-sec sec-type="Sexual morph" id="SECID0EAECK"><title>Sexual morph.</title><p><bold><italic>Ascomata</italic></bold> on twigs, erumpent from bark, scattered, not associated with pale areas. In surface view, ascomata round to irregular, 750–1000 µm, black (#000000), opening by irregular splits to expose a pale yellow (#ffff9d) hymenium. <bold><italic>Lips</italic></bold> absent. In median vertical section, <bold><italic>covering stroma</italic></bold> 40–60 μm thick near the center of ascomata, extending to the basal Covering stroma, consisting of carbonized, angular to globose cells. <bold><italic>Periphysoids</italic></bold> present. On inner surface of thecovering layer close to opening, a layer formed by periphysoids embedded in gelatinous matrix. <bold><italic>Excipulum</italic></bold> well-developed, formed by marginal paraphyses. <bold><italic>Basal Covering stroma</italic></bold> absent. <bold><italic>Internal matrix of Covering stroma</italic></bold> well-developed, consisting of hyaline hyphae and angular to globose cells. <bold><italic>Subhymenium</italic></bold> 15–25 µm thick, consisting of hyaline, angular cells. <bold><italic>Paraphyses</italic></bold> aseptate, filiform, not branched, swollen to 2–3 µm diam. at tips, 160–190 × 1–2 µm, covered by a thin gelatinous sheath. <bold><italic>Asci</italic></bold> ripening sequentially, clavate, apex obtuse, 110–170 × 10–13 µm, thin-walled, J–, 4-spored. <bold><italic>Ascospores</italic></bold> 1–3-septate, usually 3-septate, with shapes of nematode, tapering at both ends, 65–100 × 2–3 μm, hyaline, without gelatinous sheaths.</p></tp:treatment-sec><tp:treatment-sec sec-type="Asexual morph" id="SECID0E5HCK"><title>Asexual morph.</title><p><bold><italic>Conidiomata</italic></bold> and <bold><italic>zone lines</italic></bold> not seen.</p></tp:treatment-sec><tp:treatment-sec sec-type="material" id="SECID0EYICK"><title>Additional specimens examined.</title><p>CHINA, Yunnan Province, Lijiang, Laojunshan, <named-content xmlns:xlink="http://www.w3.org/1999/xlink" content-type="dwc:verbatimCoordinates" xlink:type="simple"><named-content content-type="geo-json" specific-use="{&#34;type&#34;:&#34;Point&#34;,&#34;coordinates&#34;:[99.725200,26.632300]}" id="NCID0EBJCK" xlink:type="simple">26.6323°N, 99.7252°E</named-content></named-content>, alt. ca. 3880 m, on twigs of <italic><tp:taxon-name><tp:taxon-name-part taxon-name-part-type="genus" reg="Abies">Abies</tp:taxon-name-part><tp:taxon-name-part taxon-name-part-type="species" reg="georgei">georgei</tp:taxon-name-part></tp:taxon-name></italic> (<italic><tp:taxon-name><tp:taxon-name-part taxon-name-part-type="genus" reg="Pinaceae">Pinaceae</tp:taxon-name-part></tp:taxon-name></italic>), 26 Jul. 2024, C.L. Hou, L. Zhuo, and X.N. Sui, HOU 2305 (<named-content xmlns:xlink="http://www.w3.org/1999/xlink" content-type="dwc:institutional_code" xlink:title="Capital Normal University" xlink:href="http://grbio.org/institution/capital-normal-university" xlink:type="simple">BJTC</named-content> 2024155).</p></tp:treatment-sec><tp:treatment-sec sec-type="distribution" id="SECID0E4JCK"><title>Distribution.</title><p>Known only from Yunnan Province, China.</p></tp:treatment-sec><tp:treatment-sec sec-type="notes" id="SECID0ECKCK"><title>Notes.</title><p><italic><tp:taxon-name><tp:taxon-name-part taxon-name-part-type="genus" reg="Neotherrya">Neotherrya</tp:taxon-name-part><tp:taxon-name-part taxon-name-part-type="species" reg="nematoidea">nematoidea</tp:taxon-name-part></tp:taxon-name></italic> is closely related to <italic><tp:taxon-name><tp:taxon-name-part taxon-name-part-type="genus" reg="Neotherrya">N.</tp:taxon-name-part><tp:taxon-name-part taxon-name-part-type="species" reg="abieticola">abieticola</tp:taxon-name-part></tp:taxon-name></italic> in the phylogenetic tree, but <italic><tp:taxon-name><tp:taxon-name-part taxon-name-part-type="genus" reg="Neotherrya">N.</tp:taxon-name-part><tp:taxon-name-part taxon-name-part-type="species" reg="abieticola">abieticola</tp:taxon-name-part></tp:taxon-name></italic> has fusiform ascospores that are much shorter (30–50 × 2.5–4.5 µm) than the ascospores of <italic><tp:taxon-name><tp:taxon-name-part taxon-name-part-type="genus" reg="Neotherrya">N.</tp:taxon-name-part><tp:taxon-name-part taxon-name-part-type="species" reg="nematoidea">nematoidea</tp:taxon-name-part></tp:taxon-name></italic> (65–100 × 2–3 μm) and lacks periphysoids.</p><fig id="F23" position="float" orientation="portrait"><object-id xmlns:xlink="http://www.w3.org/1999/xlink" content-type="doi" xlink:type="simple">10.3897/imafungus.16.138790.figure24</object-id><object-id xmlns:xlink="http://www.w3.org/1999/xlink" content-type="arpha" xlink:type="simple">3202128B-1293-5E45-8459-5339CEB8157B</object-id><label>Figure 24.</label><caption><p><italic><tp:taxon-name><tp:taxon-name-part taxon-name-part-type="genus" reg="Neotherrya">Neotherrya</tp:taxon-name-part><tp:taxon-name-part taxon-name-part-type="species" reg="nematoidea">nematoidea</tp:taxon-name-part></tp:taxon-name></italic> (HOU 1598B/<named-content xmlns:xlink="http://www.w3.org/1999/xlink" content-type="dwc:institutional_code" xlink:title="Capital Normal University" xlink:href="http://grbio.org/institution/capital-normal-university" xlink:type="simple">BJTC</named-content> 2020038, holotype) <bold>a</bold> ascomata on a twig of <italic><tp:taxon-name><tp:taxon-name-part taxon-name-part-type="genus" reg="Abies">Abies</tp:taxon-name-part><tp:taxon-name-part taxon-name-part-type="species" reg="georgei">georgei</tp:taxon-name-part></tp:taxon-name></italic><bold>b, c</bold> mature ascomata. Scale bars: 2 mm (<bold>a</bold>); 1 mm (<bold>b</bold>); 500 μm (<bold>c</bold>).</p></caption><graphic xmlns:xlink="http://www.w3.org/1999/xlink" xlink:href="imafungus-16-e138790-g024.jpg" position="float" orientation="portrait" xlink:type="simple" id="oo_1253021.jpg"><uri content-type="original_file" xlink:type="simple">https://binary.pensoft.net/fig/1253021</uri></graphic></fig><fig id="F24" position="float" orientation="portrait"><object-id xmlns:xlink="http://www.w3.org/1999/xlink" content-type="doi" xlink:type="simple">10.3897/imafungus.16.138790.figure25</object-id><object-id xmlns:xlink="http://www.w3.org/1999/xlink" content-type="arpha" xlink:type="simple">DD799C28-5ABE-51B7-B9B3-D01283D316F7</object-id><label>Figure 25.</label><caption><p><italic><tp:taxon-name><tp:taxon-name-part taxon-name-part-type="genus" reg="Neotherrya">Neotherrya</tp:taxon-name-part><tp:taxon-name-part taxon-name-part-type="species" reg="nematoidea">nematoidea</tp:taxon-name-part></tp:taxon-name></italic> on <italic><tp:taxon-name><tp:taxon-name-part taxon-name-part-type="genus" reg="Abies">Abies</tp:taxon-name-part><tp:taxon-name-part taxon-name-part-type="species" reg="georgei">georgei</tp:taxon-name-part></tp:taxon-name></italic> (HOU 1598B /<named-content xmlns:xlink="http://www.w3.org/1999/xlink" content-type="dwc:institutional_code" xlink:title="Capital Normal University" xlink:href="http://grbio.org/institution/capital-normal-university" xlink:type="simple">BJTC</named-content> 2020038, holotype) <bold>a</bold> part of an ascoma in vertical section, periphysoids present, embedded in gelatinous matrix <bold>b</bold> paraphyses, mature asci with ascospores, and immature ascus <bold>c</bold> liberated ascospores. Scale bars: 100 μm (<bold>a</bold>); 10 μm (<bold>b, c</bold>).</p></caption><graphic xmlns:xlink="http://www.w3.org/1999/xlink" xlink:href="imafungus-16-e138790-g025.jpg" position="float" orientation="portrait" xlink:type="simple" id="oo_1253022.jpg"><uri content-type="original_file" xlink:type="simple">https://binary.pensoft.net/fig/1253022</uri></graphic></fig></tp:treatment-sec></tp:taxon-treatment>
