# Supplementary material for: ﻿New genera and species of coniferous twig-inhabiting Rhytismatales from China
Source: IMA Fungus. 2025 Feb 17;16:e138790. doi: 10.3897/imafungus.16.138790 (PMC11882027; doi:10.3897/imafungus.16.138790)
Supplement: XML Treatment for Stipamyces massonianae [file imafungus.16.138790-treatment28.xml]

<!DOCTYPE tp:taxon-treatment
  PUBLIC "-//TaxonX//DTD Taxonomic Treatment Publishing DTD v0 20100105//EN" "tax-treatment-NSO.dtd">
<tp:taxon-treatment xmlns:tp="http://www.plazi.org/taxpub"><tp:treatment-meta><kwd-group><label>Taxon classification</label><kwd>
                <named-content content-type="kingdom">Animalia</named-content>
              </kwd><kwd>
                <named-content content-type="order">Rhytismatales</named-content>
              </kwd><kwd>
                <named-content content-type="family">Rhytismataceae</named-content>
              </kwd></kwd-group><mixed-citation publication-type="journal"><person-group><name><surname>Zhuo</surname><given-names>Lan</given-names></name><name><surname>Wang</surname><given-names>Hai-Qi</given-names></name><name><surname>Zhang</surname><given-names>Peng</given-names></name><name><surname>Sui</surname><given-names>Xiao-Nan</given-names></name><name><surname>Guo</surname><given-names>Mei-Jun</given-names></name><name><surname>Wang</surname><given-names>Shi-Juan</given-names></name><name><surname>Hou</surname><given-names>Cheng-Lin</given-names></name></person-group><article-title>﻿New genera and species of coniferous twig-inhabiting <italic><tp:taxon-name><tp:taxon-name-part taxon-name-part-type="genus" reg="Rhytismatales">Rhytismatales</tp:taxon-name-part></tp:taxon-name></italic> from China</article-title><source>IMA Fungus</source><day>17</day><month>02</month><year>2025</year><volume>16</volume><pub-id pub-id-type="doi">10.3897/imafungus.16.138790</pub-id></mixed-citation></tp:treatment-meta><tp:nomenclature><label>﻿</label><tp:taxon-name>
              <object-id xmlns:xlink="http://www.w3.org/1999/xlink" content-type="arpha" xlink:type="simple">A2117230-5D86-5870-BB81-58C0C1E6ED37</object-id>
              <tp:taxon-name-part taxon-name-part-type="genus" reg="Stipamyces">Stipamyces</tp:taxon-name-part>
              <tp:taxon-name-part taxon-name-part-type="species" reg="massonianae">massonianae</tp:taxon-name-part>
              <object-id xmlns:xlink="http://www.w3.org/1999/xlink" content-type="mycobank" xlink:type="simple">856628</object-id>
            </tp:taxon-name><tp:taxon-authority>Lan Zhuo &amp; C.L. Hou</tp:taxon-authority><tp:taxon-status xmlns:xlink="http://www.w3.org/1999/xlink" xlink:type="simple">sp. nov.</tp:taxon-status><xref ref-type="fig" rid="F29">Figs 30</xref><xref ref-type="fig" rid="F30">, 31</xref></tp:nomenclature><tp:treatment-sec sec-type="etymology" id="SECID0EE5DK"><title>Etymology.</title><p>Referring to the host, <italic><tp:taxon-name><tp:taxon-name-part taxon-name-part-type="genus" reg="Pinus">Pinus</tp:taxon-name-part><tp:taxon-name-part taxon-name-part-type="species" reg="massoniana">massoniana</tp:taxon-name-part></tp:taxon-name></italic> Lamb. (<italic><tp:taxon-name><tp:taxon-name-part taxon-name-part-type="genus" reg="Pinaceae">Pinaceae</tp:taxon-name-part></tp:taxon-name></italic>).</p></tp:treatment-sec><tp:treatment-sec sec-type="diagnosis" id="SECID0E35DK"><title>Diagnosis.</title><p>This new species is similar to <italic><tp:taxon-name><tp:taxon-name-part taxon-name-part-type="genus" reg="Stipamyces">Stipamyces</tp:taxon-name-part><tp:taxon-name-part taxon-name-part-type="species" reg="pinicola">pinicola</tp:taxon-name-part></tp:taxon-name></italic>, but the ascomata of <italic><tp:taxon-name><tp:taxon-name-part taxon-name-part-type="genus" reg="Stipamyces">Stipamyces</tp:taxon-name-part><tp:taxon-name-part taxon-name-part-type="species" reg="massonianae">massonianae</tp:taxon-name-part></tp:taxon-name></italic> have longer stalks, and paraphyses are sometimes branched at their tips.</p></tp:treatment-sec><tp:treatment-sec sec-type="material" id="SECID0EY6DK"><title>Type.</title><p>CHINA, Anhui Province, Anqing, Yuexi County, alt. ca. 1000 m, on twigs of <italic><tp:taxon-name><tp:taxon-name-part taxon-name-part-type="genus" reg="Pinus">Pinus</tp:taxon-name-part><tp:taxon-name-part taxon-name-part-type="species" reg="massoniana">massoniana</tp:taxon-name-part></tp:taxon-name></italic>, 20 Apr. 2015, C.L. Hou, HOU 1215 (<named-content xmlns:xlink="http://www.w3.org/1999/xlink" content-type="dwc:institutional_code" xlink:title="Capital Normal University" xlink:href="http://grbio.org/institution/capital-normal-university" xlink:type="simple">BJTC</named-content> 2015001, holotype).</p></tp:treatment-sec><tp:treatment-sec sec-type="Sexual morph" id="SECID0EOAEK"><title>Sexual morph.</title><p><bold><italic>Ascomata</italic></bold> on twigs, aggregated in groups of two to five, not associated with pale areas. In surface view, ascomata round to irregular, 875–1925 µm in diam., 1000–1600 µm high, black (#000000), erumpent from bark, opening by irregular splits to expose a yellow (#ffd400) hymenium. <bold><italic>Lips</italic></bold> absent. In median vertical section, <bold><italic>covering stroma</italic></bold> 30–50 μm thick near the center of the ascomata, extending to the base, consisting of an outer layer of remains of the host cortex, an inner layer of carbonized, angular cells, and an innermost layer of hyaline angular cells. <bold><italic>Periphysoids</italic></bold> on the inner surface of thecovering layer close to the opening, another layer formed by paraphysoids embedded in a gelatinous matrix. <bold><italic>Basal Covering stroma</italic></bold> absent. <bold><italic>Internal matrix of Covering stroma</italic></bold> well-developed, consisting of hyaline, interwoven hyphae. <bold><italic>Subhymenium</italic></bold> 65–80 µm thick, consisting of small, hyaline cells. <bold><italic>Paraphyses</italic></bold> aseptate, filiform, circinate, sometimes branched at tips, 100–145 × ca. 1 µm. <bold><italic>Asci</italic></bold> ripening sequentially, clavate, slightly truncate at the apex, 40–130 × 4–14 µm, stalked, thin-walled, J–, 8-spored. <bold><italic>Ascospores</italic></bold> aseptate, long-fusiform, acute at both ends, 25–40 × 2–4 μm, hyaline, not covered by a gelatinous sheath.</p></tp:treatment-sec><tp:treatment-sec sec-type="Asexual morph" id="SECID0EJEEK"><title>Asexual morph.</title><p><bold><italic>Conidiomata</italic></bold> and <bold><italic>zone lines</italic></bold> not seen.</p></tp:treatment-sec><tp:treatment-sec sec-type="distribution" id="SECID0EDFEK"><title>Distribution.</title><p>Known only from Anhui Province, China.</p></tp:treatment-sec><tp:treatment-sec sec-type="notes" id="SECID0EIFEK"><title>Notes.</title><p>The phylogenetic analysis shows that <italic><tp:taxon-name><tp:taxon-name-part taxon-name-part-type="genus" reg="Stipamyces">S.</tp:taxon-name-part><tp:taxon-name-part taxon-name-part-type="species" reg="massonianae">massonianae</tp:taxon-name-part></tp:taxon-name></italic> is congeneric with <italic><tp:taxon-name><tp:taxon-name-part taxon-name-part-type="genus" reg="Stipamyces">S.</tp:taxon-name-part><tp:taxon-name-part taxon-name-part-type="species" reg="pinicola">pinicola</tp:taxon-name-part></tp:taxon-name></italic>, but the latter has shorter stalks on ascomata, a thinnercovering layer, and unbranched tips of paraphyses. The sequence similarity of <abbrev xmlns:xlink="http://www.w3.org/1999/xlink" xlink:title="internal transcribed spacer" id="ABBRID0ENGEK" xlink:type="simple">ITS</abbrev> rDNA between these species is 93%, indicating that <italic><tp:taxon-name><tp:taxon-name-part taxon-name-part-type="genus" reg="Stipamyces">S.</tp:taxon-name-part><tp:taxon-name-part taxon-name-part-type="species" reg="massonianae">massonianae</tp:taxon-name-part></tp:taxon-name></italic> is a distinct species.</p><fig id="F29" position="float" orientation="portrait"><object-id xmlns:xlink="http://www.w3.org/1999/xlink" content-type="doi" xlink:type="simple">10.3897/imafungus.16.138790.figure30</object-id><object-id xmlns:xlink="http://www.w3.org/1999/xlink" content-type="arpha" xlink:type="simple">6CC24ACE-B2DF-544B-B4A3-773873D52E45</object-id><label>Figure 30.</label><caption><p><italic><tp:taxon-name><tp:taxon-name-part taxon-name-part-type="genus" reg="Stipamyces">Stipamyces</tp:taxon-name-part><tp:taxon-name-part taxon-name-part-type="species" reg="massonianae">massonianae</tp:taxon-name-part></tp:taxon-name></italic> (HOU 1215/<named-content xmlns:xlink="http://www.w3.org/1999/xlink" content-type="dwc:institutional_code" xlink:title="Capital Normal University" xlink:href="http://grbio.org/institution/capital-normal-university" xlink:type="simple">BJTC</named-content> 2015001, holotype) <bold>a</bold> ascomata on a twig of <italic><tp:taxon-name><tp:taxon-name-part taxon-name-part-type="genus" reg="Pinus">Pinus</tp:taxon-name-part><tp:taxon-name-part taxon-name-part-type="species" reg="massoniana">massoniana</tp:taxon-name-part></tp:taxon-name></italic><bold>b, c</bold> mature ascomata. Scale bars: 3 mm (<bold>a</bold>); 1 mm (<bold>b, c</bold>).</p></caption><graphic xmlns:xlink="http://www.w3.org/1999/xlink" xlink:href="imafungus-16-e138790-g030.jpg" position="float" orientation="portrait" xlink:type="simple" id="oo_1253027.jpg"><uri content-type="original_file" xlink:type="simple">https://binary.pensoft.net/fig/1253027</uri></graphic></fig><fig id="F30" position="float" orientation="portrait"><object-id xmlns:xlink="http://www.w3.org/1999/xlink" content-type="doi" xlink:type="simple">10.3897/imafungus.16.138790.figure31</object-id><object-id xmlns:xlink="http://www.w3.org/1999/xlink" content-type="arpha" xlink:type="simple">9B1338D5-BEB6-5E37-BF64-7831E1E64665</object-id><label>Figure 31.</label><caption><p><italic><tp:taxon-name><tp:taxon-name-part taxon-name-part-type="genus" reg="Stipamyces">Stipamyces</tp:taxon-name-part><tp:taxon-name-part taxon-name-part-type="species" reg="massonianae">massonianae</tp:taxon-name-part></tp:taxon-name></italic> on <italic><tp:taxon-name><tp:taxon-name-part taxon-name-part-type="genus" reg="Pinus">Pinus</tp:taxon-name-part><tp:taxon-name-part taxon-name-part-type="species" reg="massoniana">massoniana</tp:taxon-name-part></tp:taxon-name></italic> (HOU 1215/<named-content xmlns:xlink="http://www.w3.org/1999/xlink" content-type="dwc:institutional_code" xlink:title="Capital Normal University" xlink:href="http://grbio.org/institution/capital-normal-university" xlink:type="simple">BJTC</named-content> 2015001, holotype) <bold>a</bold> part of an ascoma in vertical section, periphysoids present, embedded in gelatinous matrix <bold>b</bold> paraphyses, mature asci with ascospores, and immature ascus <bold>c</bold> liberated ascospores. Scale bars: 200 μm (<bold>a</bold>); 25 μm (<bold>b</bold>); 10 μm (<bold>c</bold>).</p></caption><graphic xmlns:xlink="http://www.w3.org/1999/xlink" xlink:href="imafungus-16-e138790-g031.jpg" position="float" orientation="portrait" xlink:type="simple" id="oo_1253028.jpg"><uri content-type="original_file" xlink:type="simple">https://binary.pensoft.net/fig/1253028</uri></graphic></fig></tp:treatment-sec></tp:taxon-treatment>
