# Supplementary material for: ﻿New genera and species of coniferous twig-inhabiting Rhytismatales from China
Source: IMA Fungus. 2025 Feb 17;16:e138790. doi: 10.3897/imafungus.16.138790 (PMC11882027; doi:10.3897/imafungus.16.138790)
Supplement: XML Treatment for Therrya [file imafungus.16.138790-treatment30.xml]

<!DOCTYPE tp:taxon-treatment
  PUBLIC "-//TaxonX//DTD Taxonomic Treatment Publishing DTD v0 20100105//EN" "tax-treatment-NSO.dtd">
<tp:taxon-treatment xmlns:tp="http://www.plazi.org/taxpub"><tp:treatment-meta><kwd-group><label>Taxon classification</label><kwd>
                <named-content content-type="kingdom">Animalia</named-content>
              </kwd><kwd>
                <named-content content-type="order">Rhytismatales</named-content>
              </kwd><kwd>
                <named-content content-type="family">Rhytismataceae</named-content>
              </kwd></kwd-group><mixed-citation publication-type="journal"><person-group><name><surname>Zhuo</surname><given-names>Lan</given-names></name><name><surname>Wang</surname><given-names>Hai-Qi</given-names></name><name><surname>Zhang</surname><given-names>Peng</given-names></name><name><surname>Sui</surname><given-names>Xiao-Nan</given-names></name><name><surname>Guo</surname><given-names>Mei-Jun</given-names></name><name><surname>Wang</surname><given-names>Shi-Juan</given-names></name><name><surname>Hou</surname><given-names>Cheng-Lin</given-names></name></person-group><article-title>﻿New genera and species of coniferous twig-inhabiting <italic><tp:taxon-name><tp:taxon-name-part taxon-name-part-type="genus" reg="Rhytismatales">Rhytismatales</tp:taxon-name-part></tp:taxon-name></italic> from China</article-title><source>IMA Fungus</source><day>17</day><month>02</month><year>2025</year><volume>16</volume><pub-id pub-id-type="doi">10.3897/imafungus.16.138790</pub-id></mixed-citation></tp:treatment-meta><tp:nomenclature><label>﻿</label><tp:taxon-name>
              <object-id xmlns:xlink="http://www.w3.org/1999/xlink" content-type="arpha" xlink:type="simple">AB40666A-86C8-516F-82E6-0923FC7783FA</object-id>
              <tp:taxon-name-part taxon-name-part-type="genus" reg="Therrya">Therrya</tp:taxon-name-part>
            </tp:taxon-name><tp:taxon-authority>Sacc., Michelia 2 (no. 8): 604. 1882.</tp:taxon-authority></tp:nomenclature><tp:treatment-sec sec-type="material" id="SECID0E1TEK"><title>Type.</title><p><italic><tp:taxon-name><tp:taxon-name-part taxon-name-part-type="genus" reg="Therrya">Therrya</tp:taxon-name-part><tp:taxon-name-part taxon-name-part-type="species" reg="pini">pini</tp:taxon-name-part></tp:taxon-name></italic> (Alb. &amp; Schwein.) Höhn., Ber. dt. bot. Ges. 35: 422. 1917.</p></tp:treatment-sec><tp:treatment-sec sec-type="Sexual morph" id="SECID0ELUEK"><title>Sexual morph.</title><p><bold><italic>Ascomata</italic></bold> scattered to clustered, circular to slightly irregular, sessile, dark brown to black, opening by irregular splits. <bold><italic>Covering stroma</italic></bold> formed by dark brown (#2b180b) to black (#000000), thick-walled angular cells. <bold><italic>Epithecium</italic></bold> present or absent. <bold><italic>Basal Covering stroma</italic></bold> poorly or well developed, consisting of carbonized, thick-walled, angular cells. <bold><italic>Internal matrix of Covering stroma</italic></bold> well developed, formed by thin-walled, irregular cells or hyaline hyphae, filled or not filled with crystals. <bold><italic>Subhymenium</italic></bold> consisting of textura intricata or hyaline cells. <bold><italic>Paraphyses</italic></bold> filiform, not branched, tips swollen or not swollen. <bold><italic>Asci</italic></bold> ripening sequentially, clavate, thin-walled, J–, 8-spored or 4-spored. <bold><italic>Ascospores</italic></bold> aseptate to septate, filiform or fusiform, hyaline, covered or not covered by a gelatinous sheath.</p></tp:treatment-sec><tp:treatment-sec sec-type="Asexual morph" id="SECID0ESXEK"><title>Asexual morph.</title><p><bold><italic>Conidiomata</italic></bold> scattered or gregarious, lenticular, 300–500 μm in diam, dark brown to black, ostiole absent, opening by irregular tears in thecovering layer. In vertical section, conidiomata subepidermal, <bold><italic>upper layer and basal layer</italic></bold> 20–60 μm thick, consisting of pale to dark brown textura angularis, with thin- to thick-walled cells. <bold><italic>Conidiogenous cells</italic></bold> smooth, cylindrical to ampuliform, discrete, holoblastic, sympodial to synchronous, 9–11.5(–13) × 2–2.5 μm. <bold><italic>Conidia</italic></bold> aseptate, hyaline, smooth, cylindrical, straight to curved, with rounded apices, 8–12(–22) × 1–1.5(–2) μm (Description based on               <xref ref-type="bibr" rid="B71">Reid and Cain 1960</xref>; <xref ref-type="bibr" rid="B64">McMullin et al. 2019</xref>).</p></tp:treatment-sec><tp:treatment-sec sec-type="notes" id="SECID0EJZEK"><title>Notes.</title><p>Reid and Cain (<xref ref-type="bibr" rid="B71">1960</xref>) reviewed the taxonomic history of the genus <italic><tp:taxon-name><tp:taxon-name-part taxon-name-part-type="genus" reg="Therrya">Therrya</tp:taxon-name-part></tp:taxon-name></italic>, listing numerous synonyms under three species names: <italic><tp:taxon-name><tp:taxon-name-part taxon-name-part-type="genus" reg="Coccomyces">Coccomyces</tp:taxon-name-part><tp:taxon-name-part taxon-name-part-type="species" reg="strobi">strobi</tp:taxon-name-part></tp:taxon-name></italic>, <italic><tp:taxon-name><tp:taxon-name-part taxon-name-part-type="genus" reg="Therrya">Therrya</tp:taxon-name-part><tp:taxon-name-part taxon-name-part-type="species" reg="fuckelii">fuckelii</tp:taxon-name-part></tp:taxon-name></italic> (Rehm) Kujala, and <italic><tp:taxon-name><tp:taxon-name-part taxon-name-part-type="genus" reg="Therrya">Therrya</tp:taxon-name-part><tp:taxon-name-part taxon-name-part-type="species" reg="pini">pini</tp:taxon-name-part></tp:taxon-name></italic>. <xref ref-type="bibr" rid="B43">Korf (1973)</xref> accepted this treatment and emphasize fusiform, multiseptate ascospores lacking gelatinous sheaths as key diagnostic features. <xref ref-type="bibr" rid="B74">Sherwood (1980)</xref> further delineated the genus by highlighting its substrate specificity—epiphytic on coniferous substrates—and the epithecium of inflated paraphyses cemented in a brown gel. According to Index Fungorum (<ext-link xmlns:xlink="http://www.w3.org/1999/xlink" xlink:href="https://www.indexfungorum.org" ext-link-type="uri" xlink:type="simple">https://www.indexfungorum.org</ext-link>) records, there are currently seven legitimate names for the genus <italic><tp:taxon-name><tp:taxon-name-part taxon-name-part-type="genus" reg="Therrya">Therrya</tp:taxon-name-part></tp:taxon-name></italic>, which are <italic><tp:taxon-name><tp:taxon-name-part taxon-name-part-type="genus" reg="Therrya">Th.</tp:taxon-name-part><tp:taxon-name-part taxon-name-part-type="species" reg="abieticola">abieticola</tp:taxon-name-part></tp:taxon-name></italic> C.L. Hou &amp; M. Piepenbr., <italic><tp:taxon-name><tp:taxon-name-part taxon-name-part-type="genus" reg="Therrya">Th.</tp:taxon-name-part><tp:taxon-name-part taxon-name-part-type="species" reg="eucalypti">eucalypti</tp:taxon-name-part></tp:taxon-name></italic> Z.Q. Yuan, <italic><tp:taxon-name><tp:taxon-name-part taxon-name-part-type="genus" reg="Therrya">Th.</tp:taxon-name-part><tp:taxon-name-part taxon-name-part-type="species" reg="fuckelii">fuckelii</tp:taxon-name-part></tp:taxon-name></italic>, <italic><tp:taxon-name><tp:taxon-name-part taxon-name-part-type="genus" reg="Therrya">Th.</tp:taxon-name-part><tp:taxon-name-part taxon-name-part-type="species" reg="piceae">piceae</tp:taxon-name-part></tp:taxon-name></italic> A. Funk, <italic><tp:taxon-name><tp:taxon-name-part taxon-name-part-type="genus" reg="Therrya">Th.</tp:taxon-name-part><tp:taxon-name-part taxon-name-part-type="species" reg="pini">pini</tp:taxon-name-part></tp:taxon-name></italic>, <italic><tp:taxon-name><tp:taxon-name-part taxon-name-part-type="genus" reg="Therrya">Th.</tp:taxon-name-part><tp:taxon-name-part taxon-name-part-type="species" reg="pseudotsugae">pseudotsugae</tp:taxon-name-part></tp:taxon-name></italic>, and <italic><tp:taxon-name><tp:taxon-name-part taxon-name-part-type="genus" reg="Therrya">Th.</tp:taxon-name-part><tp:taxon-name-part taxon-name-part-type="species" reg="tsugae">tsugae</tp:taxon-name-part></tp:taxon-name></italic> A. Funk. Based on <xref ref-type="bibr" rid="B27">Hou and Piepenbring (2007)</xref>, <italic><tp:taxon-name><tp:taxon-name-part taxon-name-part-type="genus" reg="Therrya">Th.</tp:taxon-name-part><tp:taxon-name-part taxon-name-part-type="species" reg="eucalypti">eucalypti</tp:taxon-name-part></tp:taxon-name></italic> Z.Q. Yuan might be closely related to <italic><tp:taxon-name><tp:taxon-name-part taxon-name-part-type="genus" reg="Colpoma">Colpoma</tp:taxon-name-part></tp:taxon-name></italic> Wallr. instead of <italic><tp:taxon-name><tp:taxon-name-part taxon-name-part-type="genus" reg="Therrya">Therrya</tp:taxon-name-part></tp:taxon-name></italic> based on its morphology and host. <italic><tp:taxon-name><tp:taxon-name-part taxon-name-part-type="genus" reg="Therrya">Therrya</tp:taxon-name-part><tp:taxon-name-part taxon-name-part-type="species" reg="abieticola">abieticola</tp:taxon-name-part></tp:taxon-name></italic>, originally placed within this genus, has been transferred to the genus <italic><tp:taxon-name><tp:taxon-name-part taxon-name-part-type="genus" reg="Neotherrya">Neotherrya</tp:taxon-name-part></tp:taxon-name></italic> in the present study. Molecular data are available for only two species, <italic><tp:taxon-name><tp:taxon-name-part taxon-name-part-type="genus" reg="Therrya">Th.</tp:taxon-name-part><tp:taxon-name-part taxon-name-part-type="species" reg="fuckelii">fuckelii</tp:taxon-name-part></tp:taxon-name></italic> and <italic><tp:taxon-name><tp:taxon-name-part taxon-name-part-type="genus" reg="Therrya">Th.</tp:taxon-name-part><tp:taxon-name-part taxon-name-part-type="species" reg="pini">pini</tp:taxon-name-part></tp:taxon-name></italic>. Phylogenetic analysis reveals a distinct clade comprising <italic><tp:taxon-name><tp:taxon-name-part taxon-name-part-type="genus" reg="Coccomyces">Co.</tp:taxon-name-part><tp:taxon-name-part taxon-name-part-type="species" reg="guizhouensis">guizhouensis</tp:taxon-name-part></tp:taxon-name></italic>, <italic><tp:taxon-name><tp:taxon-name-part taxon-name-part-type="genus" reg="Coccomyces">Co.</tp:taxon-name-part><tp:taxon-name-part taxon-name-part-type="species" reg="strobi">strobi</tp:taxon-name-part></tp:taxon-name></italic>, <italic><tp:taxon-name><tp:taxon-name-part taxon-name-part-type="genus" reg="Parvacoccum">Parvacoccum</tp:taxon-name-part><tp:taxon-name-part taxon-name-part-type="species" reg="pini">pini</tp:taxon-name-part></tp:taxon-name></italic>, <italic><tp:taxon-name><tp:taxon-name-part taxon-name-part-type="genus" reg="Therrya">Th.</tp:taxon-name-part><tp:taxon-name-part taxon-name-part-type="species" reg="fuckelii">fuckelii</tp:taxon-name-part></tp:taxon-name></italic>, and <italic><tp:taxon-name><tp:taxon-name-part taxon-name-part-type="genus" reg="Therrya">Th.</tp:taxon-name-part><tp:taxon-name-part taxon-name-part-type="species" reg="pini">pini</tp:taxon-name-part></tp:taxon-name></italic> (Clade 4, Fig. <xref ref-type="fig" rid="F43">1</xref>), exhibiting morphological similarities with other members of the genus. Based on phylogenetic inference and morphological affinities, it is proposed to transfer <italic><tp:taxon-name><tp:taxon-name-part taxon-name-part-type="genus" reg="Coccomyces">Co.</tp:taxon-name-part><tp:taxon-name-part taxon-name-part-type="species" reg="strobi">strobi</tp:taxon-name-part></tp:taxon-name></italic>, <italic><tp:taxon-name><tp:taxon-name-part taxon-name-part-type="genus" reg="Coccomyces">Co.</tp:taxon-name-part><tp:taxon-name-part taxon-name-part-type="species" reg="guizhouensis">guizhouensis</tp:taxon-name-part></tp:taxon-name></italic>, and <italic><tp:taxon-name><tp:taxon-name-part taxon-name-part-type="genus" reg="Parvacoccum">Pa.</tp:taxon-name-part><tp:taxon-name-part taxon-name-part-type="species" reg="pini">pini</tp:taxon-name-part></tp:taxon-name></italic> into the genus <italic><tp:taxon-name><tp:taxon-name-part taxon-name-part-type="genus" reg="Therrya">Therrya</tp:taxon-name-part></tp:taxon-name></italic>.</p></tp:treatment-sec><tp:treatment-sec><!--Section generated to contain objects referenced in tp:taxon-treatment.--><fig id="F43" position="float" orientation="portrait"><object-id xmlns:xlink="http://www.w3.org/1999/xlink" content-type="doi" xlink:type="simple">10.3897/imafungus.16.138790.figure1</object-id><object-id xmlns:xlink="http://www.w3.org/1999/xlink" content-type="arpha" xlink:type="simple">239FA20C-3C60-59F2-ACC3-05C2FA51E7D6</object-id><label>Figure 1.</label><caption><p>Phylogenetic tree derived from maximum likelihood analysis of combined <abbrev xmlns:xlink="http://www.w3.org/1999/xlink" xlink:title="internal transcribed spacer" id="ABBRID0ENJAE" xlink:type="simple">ITS</abbrev>, <abbrev xmlns:xlink="http://www.w3.org/1999/xlink" xlink:title="nuclear ribosomal RNA gene" id="ABBRID0ERJAE" xlink:type="simple">nrLSU</abbrev>, and <abbrev xmlns:xlink="http://www.w3.org/1999/xlink" xlink:title="mitochondrial rDNA gene" id="ABBRID0EVJAE" xlink:type="simple">mtSSU</abbrev> rDNA sequences of <italic><tp:taxon-name><tp:taxon-name-part taxon-name-part-type="genus" reg="Rhytismatales">Rhytismatales</tp:taxon-name-part></tp:taxon-name></italic>, using <italic><tp:taxon-name><tp:taxon-name-part taxon-name-part-type="genus" reg="Cudoniella">Cudoniella</tp:taxon-name-part><tp:taxon-name-part taxon-name-part-type="species" reg="clavus">clavus</tp:taxon-name-part></tp:taxon-name></italic> (AFTOL-ID 166) and <italic><tp:taxon-name><tp:taxon-name-part taxon-name-part-type="genus" reg="Pezicula">Pezicula</tp:taxon-name-part><tp:taxon-name-part taxon-name-part-type="species" reg="carpinea">carpinea</tp:taxon-name-part></tp:taxon-name></italic> (KUS-F51029) as outgroups. Bootstrap support values for <abbrev xmlns:xlink="http://www.w3.org/1999/xlink" xlink:title="Maximum likelihood" id="ABBRID0EWKAE" xlink:type="simple">ML</abbrev> analysis (MLB) and MP analysis (MPB) greater than 70% and Bayesian posterior probabilities (PP) greater than 0.95 are given above the nodes. Names of new species and a new combination are written in <bold>bold</bold>. Species name <sup>T</sup> – Type species; Species name <sup>H</sup> – Holotype.</p></caption><graphic xmlns:xlink="http://www.w3.org/1999/xlink" xlink:href="imafungus-16-e138790-g001.jpg" position="float" orientation="portrait" xlink:type="simple" id="oo_1252998.jpg"><uri content-type="original_file" xlink:type="simple">https://binary.pensoft.net/fig/1252998</uri></graphic></fig></tp:treatment-sec><ref-list><ref id="B71"><mixed-citation xmlns:xlink="http://www.w3.org/1999/xlink" xlink:type="simple"><person-group><name name-style="western"><surname>Reid</surname><given-names>J</given-names></name><name name-style="western"><surname>Cain</surname><given-names>RF</given-names></name></person-group> (<year>1961</year>) <article-title>The genus <italic><tp:taxon-name><tp:taxon-name-part taxon-name-part-type="genus">Therrya</tp:taxon-name-part></tp:taxon-name></italic>.</article-title><source>Canadian Journal of Botany</source><volume>39</volume>: <fpage>1119</fpage>–<lpage>1129</lpage>. <ext-link xlink:href="10.1139/b61-098" ext-link-type="doi" xlink:type="simple">https://doi.org/10.1139/b61-098</ext-link></mixed-citation></ref><ref id="B64"><mixed-citation xmlns:xlink="http://www.w3.org/1999/xlink" xlink:type="simple"><person-group><name name-style="western"><surname>McMullin</surname><given-names>DR</given-names></name><name name-style="western"><surname>Tanney</surname><given-names>JB</given-names></name><name name-style="western"><surname>McDonald</surname><given-names>KP</given-names></name><name name-style="western"><surname>Miller</surname><given-names>JD</given-names></name></person-group> (<year>2019</year>) <article-title>Phthalides produced by <italic><tp:taxon-name><tp:taxon-name-part taxon-name-part-type="genus">Coccomyces</tp:taxon-name-part><tp:taxon-name-part taxon-name-part-type="species">strobi</tp:taxon-name-part></tp:taxon-name></italic> (<italic><tp:taxon-name><tp:taxon-name-part taxon-name-part-type="genus">Rhytismataceae</tp:taxon-name-part></tp:taxon-name></italic>, <italic><tp:taxon-name><tp:taxon-name-part taxon-name-part-type="genus">Rhytismatales</tp:taxon-name-part></tp:taxon-name></italic>) isolated from needles of <italic><tp:taxon-name><tp:taxon-name-part taxon-name-part-type="genus">Pinus</tp:taxon-name-part><tp:taxon-name-part taxon-name-part-type="species">strobus</tp:taxon-name-part></tp:taxon-name></italic>.</article-title><source>Phytochemistry Letters</source><volume>29</volume>: <fpage>17</fpage>–<lpage>24</lpage>. <ext-link xlink:href="10.1016/j.phytol.2018.10.016" ext-link-type="doi" xlink:type="simple">https://doi.org/10.1016/j.phytol.2018.10.016</ext-link></mixed-citation></ref><ref id="B43"><mixed-citation xmlns:xlink="http://www.w3.org/1999/xlink" xlink:type="simple"><person-group><name name-style="western"><surname>Korf</surname><given-names>RP</given-names></name></person-group> (<year>1973</year>) <italic><tp:taxon-name><tp:taxon-name-part taxon-name-part-type="genus">Discomycetes</tp:taxon-name-part></tp:taxon-name></italic> and <italic><tp:taxon-name><tp:taxon-name-part taxon-name-part-type="genus">Tuberales</tp:taxon-name-part></tp:taxon-name></italic>. In: AinsworthGC, Sparrow FK, Sussman AS, (Eds) The Fungi: anadvanced treatise. Vol. 4A. Academic Press, New York.</mixed-citation></ref><ref id="B74"><mixed-citation xmlns:xlink="http://www.w3.org/1999/xlink" xlink:type="simple"><person-group><name name-style="western"><surname>Sherwood</surname><given-names>MA</given-names></name></person-group> (<year>1980</year>) <article-title>Taxonomic studies in <italic><tp:taxon-name><tp:taxon-name-part taxon-name-part-type="genus">Phacidiales</tp:taxon-name-part></tp:taxon-name></italic>: the genus <tp:taxon-name><tp:taxon-name-part taxon-name-part-type="genus">Coccomyces</tp:taxon-name-part> (<tp:taxon-name-part taxon-name-part-type="subgenus">Rhytismataceae</tp:taxon-name-part>)</tp:taxon-name>.</article-title><source>Occasional papers of the Farlow Herbarium of cryptogamic botany</source><volume>15</volume>: <fpage>1</fpage>–<lpage>120</lpage>. <ext-link xlink:href="10.5962/p.305850" ext-link-type="doi" xlink:type="simple">https://doi.org/10.5962/p.305850</ext-link></mixed-citation></ref><ref id="B27"><mixed-citation xmlns:xlink="http://www.w3.org/1999/xlink" xlink:type="simple"><person-group><name name-style="western"><surname>Hou</surname><given-names>CL</given-names></name><name name-style="western"><surname>Piepenbring</surname><given-names>M</given-names></name></person-group> (<year>2007</year>) <article-title>Two new species of <italic><tp:taxon-name><tp:taxon-name-part taxon-name-part-type="genus">Rhytismataceae</tp:taxon-name-part></tp:taxon-name></italic> on twigs of conifers from Yunnan Province, China.</article-title><source>Mycotaxon</source><volume>102</volume>: <fpage>165</fpage>–<lpage>170</lpage>.</mixed-citation></ref></ref-list></tp:taxon-treatment>
