# Supplementary material for: ﻿New genera and species of coniferous twig-inhabiting Rhytismatales from China
Source: IMA Fungus. 2025 Feb 17;16:e138790. doi: 10.3897/imafungus.16.138790 (PMC11882027; doi:10.3897/imafungus.16.138790)
Supplement: XML Treatment for Therrya pinicola [file imafungus.16.138790-treatment32.xml]

<!DOCTYPE tp:taxon-treatment
  PUBLIC "-//TaxonX//DTD Taxonomic Treatment Publishing DTD v0 20100105//EN" "tax-treatment-NSO.dtd">
<tp:taxon-treatment xmlns:tp="http://www.plazi.org/taxpub"><tp:treatment-meta><kwd-group><label>Taxon classification</label><kwd>
                <named-content content-type="kingdom">Animalia</named-content>
              </kwd><kwd>
                <named-content content-type="order">Rhytismatales</named-content>
              </kwd><kwd>
                <named-content content-type="family">Rhytismataceae</named-content>
              </kwd></kwd-group><mixed-citation publication-type="journal"><person-group><name><surname>Zhuo</surname><given-names>Lan</given-names></name><name><surname>Wang</surname><given-names>Hai-Qi</given-names></name><name><surname>Zhang</surname><given-names>Peng</given-names></name><name><surname>Sui</surname><given-names>Xiao-Nan</given-names></name><name><surname>Guo</surname><given-names>Mei-Jun</given-names></name><name><surname>Wang</surname><given-names>Shi-Juan</given-names></name><name><surname>Hou</surname><given-names>Cheng-Lin</given-names></name></person-group><article-title>﻿New genera and species of coniferous twig-inhabiting <italic><tp:taxon-name><tp:taxon-name-part taxon-name-part-type="genus" reg="Rhytismatales">Rhytismatales</tp:taxon-name-part></tp:taxon-name></italic> from China</article-title><source>IMA Fungus</source><day>17</day><month>02</month><year>2025</year><volume>16</volume><pub-id pub-id-type="doi">10.3897/imafungus.16.138790</pub-id></mixed-citation></tp:treatment-meta><tp:nomenclature><label>﻿</label><tp:taxon-name>
              <object-id xmlns:xlink="http://www.w3.org/1999/xlink" content-type="arpha" xlink:type="simple">10F55899-7F7F-5FFC-90A0-C71CAE2A0078</object-id>
              <tp:taxon-name-part taxon-name-part-type="genus" reg="Therrya">Therrya</tp:taxon-name-part>
              <tp:taxon-name-part taxon-name-part-type="species" reg="pinicola">pinicola</tp:taxon-name-part>
              <object-id xmlns:xlink="http://www.w3.org/1999/xlink" content-type="mycobank" xlink:type="simple">856631</object-id>
            </tp:taxon-name><tp:taxon-authority>Lan Zhuo &amp; C.L. Hou</tp:taxon-authority><tp:taxon-status xmlns:xlink="http://www.w3.org/1999/xlink" xlink:type="simple">nom. nov.</tp:taxon-status><xref ref-type="fig" rid="F31">Figs 32</xref><xref ref-type="fig" rid="F32">, 33</xref></tp:nomenclature><tp:treatment-sec sec-type="Replacing" id="SECID0EUMFK"><title>Replacing.</title><p><italic><tp:taxon-name><tp:taxon-name-part taxon-name-part-type="genus" reg="Parvacoccum">Parvacoccum</tp:taxon-name-part><tp:taxon-name-part taxon-name-part-type="species" reg="pini">pini</tp:taxon-name-part></tp:taxon-name></italic> R.S. Hunt &amp; A. Funk, Mycotaxon 33: 52. 1988. To avoid a homonym with <italic><tp:taxon-name><tp:taxon-name-part taxon-name-part-type="genus" reg="Therrya">Therrya</tp:taxon-name-part><tp:taxon-name-part taxon-name-part-type="species" reg="pini">pini</tp:taxon-name-part></tp:taxon-name></italic> (Alb. &amp; Schwein.) Höhn.</p></tp:treatment-sec><tp:treatment-sec sec-type="material" id="SECID0EQNFK"><title>Type.</title><p>CANADA, B.C., Mesachie Lake, on branches of <italic><tp:taxon-name><tp:taxon-name-part taxon-name-part-type="genus" reg="Pinus">Pinus</tp:taxon-name-part><tp:taxon-name-part taxon-name-part-type="species" reg="monticola">monticola</tp:taxon-name-part></tp:taxon-name></italic> Douglas ex D.Don (<italic><tp:taxon-name><tp:taxon-name-part taxon-name-part-type="genus" reg="Pinaceae">Pinaceae</tp:taxon-name-part></tp:taxon-name></italic>) killed by blister rust, 20 Jun. 1986, R.S. Hunt, DAVFP 23420 (holotype).</p></tp:treatment-sec><tp:treatment-sec sec-type="notes" id="SECID0EIOFK"><title>Notes.</title><p><xref ref-type="bibr" rid="B32">Hunt and Funk (1988)</xref> described <italic><tp:taxon-name><tp:taxon-name-part taxon-name-part-type="genus" reg="Parvacoccum">Parvacoccum</tp:taxon-name-part><tp:taxon-name-part taxon-name-part-type="species" reg="pini">pini</tp:taxon-name-part></tp:taxon-name></italic> on branches of <italic><tp:taxon-name><tp:taxon-name-part taxon-name-part-type="genus" reg="Pinus">Pinus</tp:taxon-name-part><tp:taxon-name-part taxon-name-part-type="species" reg="monticola">monticola</tp:taxon-name-part></tp:taxon-name></italic> in the genus <italic><tp:taxon-name><tp:taxon-name-part taxon-name-part-type="genus" reg="Parvacoccum">Parvacoccum</tp:taxon-name-part></tp:taxon-name></italic> R.S. Hunt &amp; A. Funk. In the phylogenetic tree, the molecular sequences of <italic><tp:taxon-name><tp:taxon-name-part taxon-name-part-type="genus" reg="Therrya">Th.</tp:taxon-name-part><tp:taxon-name-part taxon-name-part-type="species" reg="strobi">strobi</tp:taxon-name-part></tp:taxon-name></italic> form a sister clade to <italic><tp:taxon-name><tp:taxon-name-part taxon-name-part-type="genus" reg="Parvacoccum">Parvacoccum</tp:taxon-name-part><tp:taxon-name-part taxon-name-part-type="species" reg="pini">pini</tp:taxon-name-part></tp:taxon-name></italic>. <italic><tp:taxon-name><tp:taxon-name-part taxon-name-part-type="genus" reg="Parvacoccum">Parvacoccum</tp:taxon-name-part><tp:taxon-name-part taxon-name-part-type="species" reg="pini">pini</tp:taxon-name-part></tp:taxon-name></italic> differs from <italic><tp:taxon-name><tp:taxon-name-part taxon-name-part-type="genus" reg="Therrya">Th.</tp:taxon-name-part><tp:taxon-name-part taxon-name-part-type="species" reg="strobi">strobi</tp:taxon-name-part></tp:taxon-name></italic> by having a dark zone below the subhymenium and asci with obtuse apices. <xref ref-type="bibr" rid="B32">Hunt and Funk (1988)</xref> established the genus <italic><tp:taxon-name><tp:taxon-name-part taxon-name-part-type="genus" reg="Parvacoccum">Parvacoccum</tp:taxon-name-part></tp:taxon-name></italic> based on the symmetrically fusiform shape of the ascospores with funnel-shaped appendages, separating it from the genus <italic><tp:taxon-name><tp:taxon-name-part taxon-name-part-type="genus" reg="Coccomyces">Coccomyces</tp:taxon-name-part></tp:taxon-name></italic>. However, the fusiform ascospores and the apically expanded paraphyses suggest that the species be placed in <italic><tp:taxon-name><tp:taxon-name-part taxon-name-part-type="genus" reg="Therrya">Therrya</tp:taxon-name-part></tp:taxon-name></italic>. Given that a species named <italic><tp:taxon-name><tp:taxon-name-part taxon-name-part-type="genus" reg="Therrya">Therrya</tp:taxon-name-part><tp:taxon-name-part taxon-name-part-type="species" reg="pini">pini</tp:taxon-name-part></tp:taxon-name></italic> (Alb. &amp; Schwein.) Höhn. already exists within the genus <italic><tp:taxon-name><tp:taxon-name-part taxon-name-part-type="genus" reg="Therrya">Therrya</tp:taxon-name-part></tp:taxon-name></italic>, the <italic><tp:taxon-name><tp:taxon-name-part taxon-name-part-type="genus" reg="Therrya">Therrya</tp:taxon-name-part><tp:taxon-name-part taxon-name-part-type="species" reg="pini">pini</tp:taxon-name-part></tp:taxon-name></italic> (R.S. Hunt &amp; A. Funk) L. Zhuo &amp; C.L. Hou would be a later homonym of the former. In accordance with the International Code of Nomenclature for algae, fungi, and plants, we avoid a nomenclatural conflict by selecting “<italic>pinicola</italic>” as the new epithet for the species previously known as <italic><tp:taxon-name><tp:taxon-name-part taxon-name-part-type="genus" reg="Parvacoccum">Parvacoccum</tp:taxon-name-part><tp:taxon-name-part taxon-name-part-type="species" reg="pini">pini</tp:taxon-name-part></tp:taxon-name></italic>.</p><p><italic><tp:taxon-name><tp:taxon-name-part taxon-name-part-type="genus" reg="Therrya">Therrya</tp:taxon-name-part><tp:taxon-name-part taxon-name-part-type="species" reg="pinicola">pinicola</tp:taxon-name-part></tp:taxon-name></italic> differs from <italic><tp:taxon-name><tp:taxon-name-part taxon-name-part-type="genus" reg="Therrya">Therrya</tp:taxon-name-part><tp:taxon-name-part taxon-name-part-type="species" reg="pini">pini</tp:taxon-name-part></tp:taxon-name></italic> by distinct molecular sequence data and morphologically by short, aseptate ascospores.</p><p>This is the first record of <italic><tp:taxon-name><tp:taxon-name-part taxon-name-part-type="genus" reg="Therrya">Therrya</tp:taxon-name-part><tp:taxon-name-part taxon-name-part-type="species" reg="pinicola">pinicola</tp:taxon-name-part></tp:taxon-name></italic> for China and on the new host <italic><tp:taxon-name><tp:taxon-name-part taxon-name-part-type="genus" reg="Pinus">Pinus</tp:taxon-name-part><tp:taxon-name-part taxon-name-part-type="species" reg="pumila">pumila</tp:taxon-name-part></tp:taxon-name></italic> (Pall.) Regel.</p></tp:treatment-sec><tp:treatment-sec sec-type="material" id="SECID0EEVFK"><title>Specimens examined.</title><p>CHINA, Heilongjiang Province, Yichun, Xing’anling Arboretum, <named-content xmlns:xlink="http://www.w3.org/1999/xlink" content-type="dwc:verbatimCoordinates" xlink:type="simple"><named-content content-type="geo-json" specific-use="{&#34;type&#34;:&#34;Point&#34;,&#34;coordinates&#34;:[128.889900,47.747400]}" id="NCID0ENVFK" xlink:type="simple">47.7474°N, 128.8899°E</named-content></named-content>, alt. ca. 300 m, on twigs of <italic><tp:taxon-name><tp:taxon-name-part taxon-name-part-type="genus" reg="Pinus">Pinus</tp:taxon-name-part><tp:taxon-name-part taxon-name-part-type="species" reg="pumila">pumila</tp:taxon-name-part></tp:taxon-name></italic> (<italic><tp:taxon-name><tp:taxon-name-part taxon-name-part-type="genus" reg="Pinaceae">Pinaceae</tp:taxon-name-part></tp:taxon-name></italic>), 16 Jun. 2024, C.L. Hou, L. Zhuo, and Y. Gao, HOU 2237 (<named-content xmlns:xlink="http://www.w3.org/1999/xlink" content-type="dwc:institutional_code" xlink:title="Capital Normal University" xlink:href="http://grbio.org/institution/capital-normal-university" xlink:type="simple">BJTC</named-content> 2024097); <named-content xmlns:xlink="http://www.w3.org/1999/xlink" content-type="dwc:verbatimCoordinates" xlink:type="simple"><named-content content-type="geo-json" specific-use="{&#34;type&#34;:&#34;Point&#34;,&#34;coordinates&#34;:[128.889900,47.747400]}" id="NCID0EMWFK" xlink:type="simple">47.7474°N, 128.8899°E</named-content></named-content>, alt. ca. 300 m, on twigs of <italic><tp:taxon-name><tp:taxon-name-part taxon-name-part-type="genus" reg="Pinus">Pi.</tp:taxon-name-part><tp:taxon-name-part taxon-name-part-type="species" reg="pumila">pumila</tp:taxon-name-part></tp:taxon-name></italic>, 16 Jun. 2024, C.L. Hou, L. Zhuo, and Y. Gao, HOU 2238B (<named-content xmlns:xlink="http://www.w3.org/1999/xlink" content-type="dwc:institutional_code" xlink:title="Capital Normal University" xlink:href="http://grbio.org/institution/capital-normal-university" xlink:type="simple">BJTC</named-content> 2024098).</p><fig id="F31" position="float" orientation="portrait"><object-id xmlns:xlink="http://www.w3.org/1999/xlink" content-type="doi" xlink:type="simple">10.3897/imafungus.16.138790.figure32</object-id><object-id xmlns:xlink="http://www.w3.org/1999/xlink" content-type="arpha" xlink:type="simple">11F01F4A-86AE-5F11-AACD-819DC05F4617</object-id><label>Figure 32.</label><caption><p><italic><tp:taxon-name><tp:taxon-name-part taxon-name-part-type="genus" reg="Therrya">Therrya</tp:taxon-name-part><tp:taxon-name-part taxon-name-part-type="species" reg="pinicola">pinicola</tp:taxon-name-part></tp:taxon-name></italic> (HOU 2237/<named-content xmlns:xlink="http://www.w3.org/1999/xlink" content-type="dwc:institutional_code" xlink:title="Capital Normal University" xlink:href="http://grbio.org/institution/capital-normal-university" xlink:type="simple">BJTC</named-content> 2024097) <bold>a</bold> ascomata on a twig of <italic><tp:taxon-name><tp:taxon-name-part taxon-name-part-type="genus" reg="Pinus">Pinus</tp:taxon-name-part><tp:taxon-name-part taxon-name-part-type="species" reg="pumila">pumila</tp:taxon-name-part></tp:taxon-name></italic><bold>b, c</bold> mature ascomata. Scale bars: 1 mm (<bold>a</bold>); 500 μm (<bold>b</bold>); 1 mm (<bold>c</bold>).</p></caption><graphic xmlns:xlink="http://www.w3.org/1999/xlink" xlink:href="imafungus-16-e138790-g032.jpg" position="float" orientation="portrait" xlink:type="simple" id="oo_1253029.jpg"><uri content-type="original_file" xlink:type="simple">https://binary.pensoft.net/fig/1253029</uri></graphic></fig><fig id="F32" position="float" orientation="portrait"><object-id xmlns:xlink="http://www.w3.org/1999/xlink" content-type="doi" xlink:type="simple">10.3897/imafungus.16.138790.figure33</object-id><object-id xmlns:xlink="http://www.w3.org/1999/xlink" content-type="arpha" xlink:type="simple">C5141E3D-1C01-59BB-961A-EA1ADD197ED7</object-id><label>Figure 33.</label><caption><p><italic><tp:taxon-name><tp:taxon-name-part taxon-name-part-type="genus" reg="Therrya">Therrya</tp:taxon-name-part><tp:taxon-name-part taxon-name-part-type="species" reg="pinicola">pinicola</tp:taxon-name-part></tp:taxon-name></italic> on <italic><tp:taxon-name><tp:taxon-name-part taxon-name-part-type="genus" reg="Pinus">Pinus</tp:taxon-name-part><tp:taxon-name-part taxon-name-part-type="species" reg="pumila">pumila</tp:taxon-name-part></tp:taxon-name></italic> (HOU 2237 /<named-content xmlns:xlink="http://www.w3.org/1999/xlink" content-type="dwc:institutional_code" xlink:title="Capital Normal University" xlink:href="http://grbio.org/institution/capital-normal-university" xlink:type="simple">BJTC</named-content> 2024097) <bold>a</bold> part of an ascoma in vertical section <bold>b</bold> paraphyses, mature asci with ascospores, and immature ascus <bold>c</bold> liberated ascospores. Scale bars: 100 μm (<bold>a</bold>); 10 μm (<bold>b</bold>); 5 μm (<bold>c</bold>).</p></caption><graphic xmlns:xlink="http://www.w3.org/1999/xlink" xlink:href="imafungus-16-e138790-g033.jpg" position="float" orientation="portrait" xlink:type="simple" id="oo_1253030.jpg"><uri content-type="original_file" xlink:type="simple">https://binary.pensoft.net/fig/1253030</uri></graphic></fig></tp:treatment-sec><ref-list><ref id="B32"><mixed-citation xmlns:xlink="http://www.w3.org/1999/xlink" xlink:type="simple"><person-group><name name-style="western"><surname>Hunt</surname><given-names>RS</given-names></name><name name-style="western"><surname>Funk</surname><given-names>A</given-names></name></person-group> (<year>1988</year>) <article-title><italic><tp:taxon-name><tp:taxon-name-part taxon-name-part-type="genus">Parvacoccum</tp:taxon-name-part><tp:taxon-name-part taxon-name-part-type="species">pini</tp:taxon-name-part></tp:taxon-name></italic> gen. et sp. nov. (<italic><tp:taxon-name><tp:taxon-name-part taxon-name-part-type="genus">Rhytismataceae</tp:taxon-name-part></tp:taxon-name></italic>) on western white pine.</article-title><source>Mycotaxon</source><volume>33</volume>: <fpage>51</fpage>–<lpage>55</lpage>.</mixed-citation></ref></ref-list></tp:taxon-treatment>
