# Supplementary material for: ﻿New genera and species of coniferous twig-inhabiting Rhytismatales from China
Source: IMA Fungus. 2025 Feb 17;16:e138790. doi: 10.3897/imafungus.16.138790 (PMC11882027; doi:10.3897/imafungus.16.138790)
Supplement: XML Treatment for Tryblidiopsis [file imafungus.16.138790-treatment34.xml]

<!DOCTYPE tp:taxon-treatment
  PUBLIC "-//TaxonX//DTD Taxonomic Treatment Publishing DTD v0 20100105//EN" "tax-treatment-NSO.dtd">
<tp:taxon-treatment xmlns:tp="http://www.plazi.org/taxpub"><tp:treatment-meta><kwd-group><label>Taxon classification</label><kwd>
                <named-content content-type="kingdom">Animalia</named-content>
              </kwd><kwd>
                <named-content content-type="order">Rhytismatales</named-content>
              </kwd><kwd>
                <named-content content-type="family">Rhytismataceae</named-content>
              </kwd></kwd-group><mixed-citation publication-type="journal"><person-group><name><surname>Zhuo</surname><given-names>Lan</given-names></name><name><surname>Wang</surname><given-names>Hai-Qi</given-names></name><name><surname>Zhang</surname><given-names>Peng</given-names></name><name><surname>Sui</surname><given-names>Xiao-Nan</given-names></name><name><surname>Guo</surname><given-names>Mei-Jun</given-names></name><name><surname>Wang</surname><given-names>Shi-Juan</given-names></name><name><surname>Hou</surname><given-names>Cheng-Lin</given-names></name></person-group><article-title>﻿New genera and species of coniferous twig-inhabiting <italic><tp:taxon-name><tp:taxon-name-part taxon-name-part-type="genus" reg="Rhytismatales">Rhytismatales</tp:taxon-name-part></tp:taxon-name></italic> from China</article-title><source>IMA Fungus</source><day>17</day><month>02</month><year>2025</year><volume>16</volume><pub-id pub-id-type="doi">10.3897/imafungus.16.138790</pub-id></mixed-citation></tp:treatment-meta><tp:nomenclature><label>﻿</label><tp:taxon-name>
              <object-id xmlns:xlink="http://www.w3.org/1999/xlink" content-type="arpha" xlink:type="simple">AFAA7D84-489B-58E9-A728-1548A4B7EA77</object-id>
              <tp:taxon-name-part taxon-name-part-type="genus" reg="Tryblidiopsis">Tryblidiopsis</tp:taxon-name-part>
            </tp:taxon-name><tp:taxon-authority>P. Karst., Bidr. Känn. Finl. Nat. Folk 19: 262. 1871.</tp:taxon-authority></tp:nomenclature><tp:treatment-sec sec-type="material" id="SECID0EXBGK"><title>Type.</title><p><italic><tp:taxon-name><tp:taxon-name-part taxon-name-part-type="genus" reg="Tryblidiopsis">Tryblidiopsis</tp:taxon-name-part><tp:taxon-name-part taxon-name-part-type="species" reg="pinastri">pinastri</tp:taxon-name-part></tp:taxon-name></italic> (Pers.) P. Karst., Bidr. Känn. Finl. Nat. Folk 19: 262. 1871.</p></tp:treatment-sec><tp:treatment-sec sec-type="Sexual morph" id="SECID0EICGK"><title>Sexual morph.</title><p><bold><italic>Ascomata</italic></bold> scattered to clustered, circular, stalked, black, opening by irregular splits. <bold><italic>Covering stroma</italic></bold> formed by dark brown (#2b180b) to black (#000000), thick-walled angular cells. <bold><italic>Basal Covering stroma</italic></bold> usually absent. <bold><italic>Internal matrix of Covering stroma</italic></bold> well developed, formed by hyaline, branched, septate hyphae embedded in gelatinous matrix, filled or not filled with crystals. <bold><italic>Subhymenium</italic></bold> consisting of textura intricata. <bold><italic>Paraphyses</italic></bold> filiform, branched or not branched, with slightly swollen tips. <bold><italic>Asci</italic></bold> ripening sequentially, cylindrical to clavate, thin-walled, J–, 8-spored or 4-spored. <bold><italic>Ascospores</italic></bold> 0–6 septate, filiform, fusiform to clavate, hyaline, covered by a gelatinous sheath (Description based on <xref ref-type="bibr" rid="B55">Livsey and Minter 1994</xref>).</p></tp:treatment-sec><tp:treatment-sec sec-type="notes" id="SECID0EQEGK"><title>Notes.</title><p><xref ref-type="bibr" rid="B55">Livsey and Minter (1994)</xref> reviewed the generic concept, and considered <italic><tp:taxon-name><tp:taxon-name-part taxon-name-part-type="genus" reg="Tryblidiopsis">Tryblidiopsis</tp:taxon-name-part></tp:taxon-name></italic> to be a monotypic genus. <italic><tp:taxon-name><tp:taxon-name-part taxon-name-part-type="genus" reg="Tryblidiopsis">Tryblidiopsis</tp:taxon-name-part><tp:taxon-name-part taxon-name-part-type="species" reg="magnesii">magnesii</tp:taxon-name-part></tp:taxon-name></italic> Tanney &amp; Seifert, <italic><tp:taxon-name><tp:taxon-name-part taxon-name-part-type="genus" reg="Tryblidiopsis">Try.</tp:taxon-name-part><tp:taxon-name-part taxon-name-part-type="species" reg="sichuanensis">sichuanensis</tp:taxon-name-part></tp:taxon-name></italic> S. Wang, P.F. Cannon &amp; C.L. Hou, and <italic><tp:taxon-name><tp:taxon-name-part taxon-name-part-type="genus" reg="Tryblidiopsis">Try.</tp:taxon-name-part><tp:taxon-name-part taxon-name-part-type="species" reg="sinensis">sinensis</tp:taxon-name-part></tp:taxon-name></italic> S. Wang, P.F. Cannon &amp; C.L. Hou have been described subsequently (<xref ref-type="bibr" rid="B85">Wang et al. 2014b</xref>; <xref ref-type="bibr" rid="B80">Tanney and Seifert 2019</xref>). These species all have stalked ascomata, grow on <italic><tp:taxon-name><tp:taxon-name-part taxon-name-part-type="genus" reg="Picea">Picea</tp:taxon-name-part></tp:taxon-name></italic> spp., and have ascospores that are fusiform to clavate, septate, with a thick gelatinous sheath. In the present study, three new species are added to this genus based on morphological analyses, host substratum, and phylogenetic data (Clade 2, Fig. <xref ref-type="fig" rid="F43">1</xref>).</p></tp:treatment-sec><tp:treatment-sec><!--Section generated to contain objects referenced in tp:taxon-treatment.--><fig id="F43" position="float" orientation="portrait"><object-id xmlns:xlink="http://www.w3.org/1999/xlink" content-type="doi" xlink:type="simple">10.3897/imafungus.16.138790.figure1</object-id><object-id xmlns:xlink="http://www.w3.org/1999/xlink" content-type="arpha" xlink:type="simple">239FA20C-3C60-59F2-ACC3-05C2FA51E7D6</object-id><label>Figure 1.</label><caption><p>Phylogenetic tree derived from maximum likelihood analysis of combined <abbrev xmlns:xlink="http://www.w3.org/1999/xlink" xlink:title="internal transcribed spacer" id="ABBRID0ENJAE" xlink:type="simple">ITS</abbrev>, <abbrev xmlns:xlink="http://www.w3.org/1999/xlink" xlink:title="nuclear ribosomal RNA gene" id="ABBRID0ERJAE" xlink:type="simple">nrLSU</abbrev>, and <abbrev xmlns:xlink="http://www.w3.org/1999/xlink" xlink:title="mitochondrial rDNA gene" id="ABBRID0EVJAE" xlink:type="simple">mtSSU</abbrev> rDNA sequences of <italic><tp:taxon-name><tp:taxon-name-part taxon-name-part-type="genus" reg="Rhytismatales">Rhytismatales</tp:taxon-name-part></tp:taxon-name></italic>, using <italic><tp:taxon-name><tp:taxon-name-part taxon-name-part-type="genus" reg="Cudoniella">Cudoniella</tp:taxon-name-part><tp:taxon-name-part taxon-name-part-type="species" reg="clavus">clavus</tp:taxon-name-part></tp:taxon-name></italic> (AFTOL-ID 166) and <italic><tp:taxon-name><tp:taxon-name-part taxon-name-part-type="genus" reg="Pezicula">Pezicula</tp:taxon-name-part><tp:taxon-name-part taxon-name-part-type="species" reg="carpinea">carpinea</tp:taxon-name-part></tp:taxon-name></italic> (KUS-F51029) as outgroups. Bootstrap support values for <abbrev xmlns:xlink="http://www.w3.org/1999/xlink" xlink:title="Maximum likelihood" id="ABBRID0EWKAE" xlink:type="simple">ML</abbrev> analysis (MLB) and MP analysis (MPB) greater than 70% and Bayesian posterior probabilities (PP) greater than 0.95 are given above the nodes. Names of new species and a new combination are written in <bold>bold</bold>. Species name <sup>T</sup> – Type species; Species name <sup>H</sup> – Holotype.</p></caption><graphic xmlns:xlink="http://www.w3.org/1999/xlink" xlink:href="imafungus-16-e138790-g001.jpg" position="float" orientation="portrait" xlink:type="simple" id="oo_1252998.jpg"><uri content-type="original_file" xlink:type="simple">https://binary.pensoft.net/fig/1252998</uri></graphic></fig></tp:treatment-sec><ref-list><ref id="B55"><mixed-citation xmlns:xlink="http://www.w3.org/1999/xlink" xlink:type="simple"><person-group><name name-style="western"><surname>Livsey</surname><given-names>S</given-names></name><name name-style="western"><surname>Minter</surname><given-names>DW</given-names></name></person-group> (<year>1994</year>) <article-title>The taxonomy and biology of <italic><tp:taxon-name><tp:taxon-name-part taxon-name-part-type="genus">Tryblidiopsis</tp:taxon-name-part><tp:taxon-name-part taxon-name-part-type="species">pinastri</tp:taxon-name-part></tp:taxon-name></italic>.</article-title><source>Canadian Journal of Botany</source><volume>72</volume>: <fpage>549</fpage>–<lpage>557</lpage>. <ext-link xlink:href="10.1139/b94-073" ext-link-type="doi" xlink:type="simple">https://doi.org/10.1139/b94-073</ext-link></mixed-citation></ref><ref id="B85"><mixed-citation xmlns:xlink="http://www.w3.org/1999/xlink" xlink:type="simple"><person-group><name name-style="western"><surname>Wang</surname><given-names>S</given-names></name><name name-style="western"><surname>Cannon</surname><given-names>P</given-names></name><name name-style="western"><surname>Li</surname><given-names>ZJ</given-names></name><name name-style="western"><surname>Hou</surname><given-names>CL</given-names></name></person-group> (<year>2014b</year>) <article-title>Multigene phylogenetic analysis detects cryptic species of <italic><tp:taxon-name><tp:taxon-name-part taxon-name-part-type="genus">Tryblidiopsis</tp:taxon-name-part></tp:taxon-name></italic> in China.</article-title><source>Mycologia</source><volume>106</volume>: <fpage>95</fpage>–<lpage>104</lpage>. <ext-link xlink:href="10.3852/13-007" ext-link-type="doi" xlink:type="simple">https://doi.org/10.3852/13-007</ext-link></mixed-citation></ref><ref id="B80"><mixed-citation xmlns:xlink="http://www.w3.org/1999/xlink" xlink:type="simple"><person-group><name name-style="western"><surname>Tanney</surname><given-names>JB</given-names></name><name name-style="western"><surname>Seifert</surname><given-names>KA</given-names></name></person-group> (<year>2019</year>) <italic><tp:taxon-name><tp:taxon-name-part taxon-name-part-type="genus">Tryblidiopsis</tp:taxon-name-part><tp:taxon-name-part taxon-name-part-type="species">magnesii</tp:taxon-name-part></tp:taxon-name></italic> sp. nov. from <italic><tp:taxon-name><tp:taxon-name-part taxon-name-part-type="genus">Picea</tp:taxon-name-part><tp:taxon-name-part taxon-name-part-type="species">glauca</tp:taxon-name-part></tp:taxon-name></italic> in Eastern Canada. Journal of Systematics and Evolution 4: 13–20. <ext-link xlink:href="10.3114/fuse.2019.04.02" ext-link-type="doi" xlink:type="simple">https://doi.org/10.3114/fuse.2019.04.02</ext-link></mixed-citation></ref></ref-list></tp:taxon-treatment>
