# Supplementary material for: ﻿New genera and species of coniferous twig-inhabiting Rhytismatales from China
Source: IMA Fungus. 2025 Feb 17;16:e138790. doi: 10.3897/imafungus.16.138790 (PMC11882027; doi:10.3897/imafungus.16.138790)
Supplement: XML Treatment for Tryblidiopsis changbaishanensis [file imafungus.16.138790-treatment35.xml]

<!DOCTYPE tp:taxon-treatment
  PUBLIC "-//TaxonX//DTD Taxonomic Treatment Publishing DTD v0 20100105//EN" "tax-treatment-NSO.dtd">
<tp:taxon-treatment xmlns:tp="http://www.plazi.org/taxpub"><tp:treatment-meta><kwd-group><label>Taxon classification</label><kwd>
                <named-content content-type="kingdom">Animalia</named-content>
              </kwd><kwd>
                <named-content content-type="order">Rhytismatales</named-content>
              </kwd><kwd>
                <named-content content-type="family">Rhytismataceae</named-content>
              </kwd></kwd-group><mixed-citation publication-type="journal"><person-group><name><surname>Zhuo</surname><given-names>Lan</given-names></name><name><surname>Wang</surname><given-names>Hai-Qi</given-names></name><name><surname>Zhang</surname><given-names>Peng</given-names></name><name><surname>Sui</surname><given-names>Xiao-Nan</given-names></name><name><surname>Guo</surname><given-names>Mei-Jun</given-names></name><name><surname>Wang</surname><given-names>Shi-Juan</given-names></name><name><surname>Hou</surname><given-names>Cheng-Lin</given-names></name></person-group><article-title>﻿New genera and species of coniferous twig-inhabiting <italic><tp:taxon-name><tp:taxon-name-part taxon-name-part-type="genus" reg="Rhytismatales">Rhytismatales</tp:taxon-name-part></tp:taxon-name></italic> from China</article-title><source>IMA Fungus</source><day>17</day><month>02</month><year>2025</year><volume>16</volume><pub-id pub-id-type="doi">10.3897/imafungus.16.138790</pub-id></mixed-citation></tp:treatment-meta><tp:nomenclature><label>﻿</label><tp:taxon-name>
              <object-id xmlns:xlink="http://www.w3.org/1999/xlink" content-type="arpha" xlink:type="simple">06309E06-2207-5E2F-830E-436B35FE2D41</object-id>
              <tp:taxon-name-part taxon-name-part-type="genus" reg="Tryblidiopsis">Tryblidiopsis</tp:taxon-name-part>
              <tp:taxon-name-part taxon-name-part-type="species" reg="changbaishanensis">changbaishanensis</tp:taxon-name-part>
              <object-id xmlns:xlink="http://www.w3.org/1999/xlink" content-type="mycobank" xlink:type="simple">856633</object-id>
            </tp:taxon-name><tp:taxon-authority>Lan Zhuo &amp; C.L. Hou</tp:taxon-authority><tp:taxon-status xmlns:xlink="http://www.w3.org/1999/xlink" xlink:type="simple">sp. nov.</tp:taxon-status><xref ref-type="fig" rid="F33">Figs 34</xref><xref ref-type="fig" rid="F34">, 35</xref></tp:nomenclature><tp:treatment-sec sec-type="etymology" id="SECID0EHIGK"><title>Etymology.</title><p>Referring to the name of the location (Changbaishan) where the type specimen was collected.</p></tp:treatment-sec><tp:treatment-sec sec-type="diagnosis" id="SECID0EMIGK"><title>Diagnosis.</title><p>This new species is similar to <italic><tp:taxon-name><tp:taxon-name-part taxon-name-part-type="genus" reg="Tryblidiopsis">Tryblidiopsis</tp:taxon-name-part><tp:taxon-name-part taxon-name-part-type="species" reg="sinensis">sinensis</tp:taxon-name-part></tp:taxon-name></italic>, but differs by having a brown covering stroma, curved ascospores, and tips of paraphyses strongly swollen to 3–5 µm.</p></tp:treatment-sec><tp:treatment-sec sec-type="material" id="SECID0EKJGK"><title>Type.</title><p>CHINA, Jilin Province, Yanbian Chaoxianzu Autonomous Prefecture, Antu County, Changbaishan, <named-content xmlns:xlink="http://www.w3.org/1999/xlink" content-type="dwc:verbatimCoordinates" xlink:type="simple"><named-content content-type="geo-json" specific-use="{&#34;type&#34;:&#34;Point&#34;,&#34;coordinates&#34;:[128.074500,42.086700]}" id="NCID0ETJGK" xlink:type="simple">42.0867°N, 128.0745°E</named-content></named-content>, alt. ca. 1600 m, on twigs of <tp:taxon-name><tp:taxon-name-part taxon-name-part-type="genus" reg="Picea">Picea</tp:taxon-name-part><tp:taxon-name-part taxon-name-part-type="species" reg="jezoensis">jezoensis</tp:taxon-name-part><tp:taxon-name-part taxon-name-part-type="infraspecific-rank">var.</tp:taxon-name-part><tp:taxon-name-part taxon-name-part-type="variety" reg="komarovii">komarovii</tp:taxon-name-part></tp:taxon-name> (V. N. Vassil.) W. C. Cheng &amp; L. K. Fu (<italic><tp:taxon-name><tp:taxon-name-part taxon-name-part-type="genus" reg="Pinaceae">Pinaceae</tp:taxon-name-part></tp:taxon-name></italic>), 14 Jun. 2024, C.L. Hou, L. Zhuo, and Y. Gao, HOU 2210 (<named-content xmlns:xlink="http://www.w3.org/1999/xlink" content-type="dwc:institutional_code" xlink:title="Capital Normal University" xlink:href="http://grbio.org/institution/capital-normal-university" xlink:type="simple">BJTC</named-content> 2024070, holotype).</p></tp:treatment-sec><tp:treatment-sec sec-type="Sexual morph" id="SECID0EVKGK"><title>Sexual morph.</title><p><bold><italic>Ascomata</italic></bold> on twigs, erumpent from bark, scattered, not associated with pale areas. In surface view, ascomata round to elliptical, 1000–1450 × 800–1250 µm, as seen from the side 600–800 µm high, brown (#48240a) to dark brown (#2b180b), opening by irregular splits to expose a yellow (#ffe562) hymenium. <bold><italic>Lips</italic></bold> absent. In median vertical section, <bold><italic>covering stroma</italic></bold> 40–60 μm thick near center of ascomata, consisting of an outer layer of carbonized, angular to globose cells and an inner layer of hyaline, angular to globose cells. <bold><italic>Basal Covering stroma</italic></bold> 5–7 µm thick, located between the subhymenium and the internal matrix of the Covering stroma, consisting of brown to dark brown globose cells. <bold><italic>Internal matrix of Covering stroma</italic></bold> well-developed, consisting of hyaline, thin-walled, gelatinous cells and hyaline hyphae, mixed with irregular crystals. <bold><italic>Subhymenium</italic></bold> 15–20 µm thick, consisting of textura intricata and hyaline, angular to globose cells. <bold><italic>Paraphyses</italic></bold> aseptate, filiform, not branched, swollen to 3–5 µm at tips, 120–140 × 2 µm. <bold><italic>Asci</italic></bold> ripening sequentially, clavate, apex obtuse, 110–120 × 15–22 µm, thin-walled, J–, 8-spored. <bold><italic>Ascospores</italic></bold> aseptate, curved fusiform, 16–25 × 4–5 μm, hyaline, covered by a 3–4 µm thick gelatinous sheath.</p></tp:treatment-sec><tp:treatment-sec sec-type="Asexual morph" id="SECID0EROGK"><title>Asexual morph.</title><p><bold><italic>Conidiomata</italic></bold> and <bold><italic>zone lines</italic></bold> not seen.</p></tp:treatment-sec><tp:treatment-sec sec-type="material" id="SECID0ELPGK"><title>Additional specimens examined.</title><p>CHINA, Jilin Province, Yanbian Chaoxianzu Autonomous Prefecture, Antu County, Changbaishan, <named-content xmlns:xlink="http://www.w3.org/1999/xlink" content-type="dwc:verbatimCoordinates" xlink:type="simple"><named-content content-type="geo-json" specific-use="{&#34;type&#34;:&#34;Point&#34;,&#34;coordinates&#34;:[128.074500,42.086700]}" id="NCID0EUPGK" xlink:type="simple">42.0867°N, 128.0745°E</named-content></named-content>, alt. ca. 1600 m, on twigs of <tp:taxon-name><tp:taxon-name-part taxon-name-part-type="genus" reg="Picea">Picea</tp:taxon-name-part><tp:taxon-name-part taxon-name-part-type="species" reg="jezoensis">jezoensis</tp:taxon-name-part><tp:taxon-name-part taxon-name-part-type="infraspecific-rank">var.</tp:taxon-name-part><tp:taxon-name-part taxon-name-part-type="variety" reg="komarovii">komarovii</tp:taxon-name-part></tp:taxon-name> (<italic><tp:taxon-name><tp:taxon-name-part taxon-name-part-type="genus" reg="Pinaceae">Pinaceae</tp:taxon-name-part></tp:taxon-name></italic>), 14 Jun. 2024, C.L. Hou, L. Zhuo, and Y. Gao, HOU 2211 (<named-content xmlns:xlink="http://www.w3.org/1999/xlink" content-type="dwc:institutional_code" xlink:title="Capital Normal University" xlink:href="http://grbio.org/institution/capital-normal-university" xlink:type="simple">BJTC</named-content> 2024071).</p></tp:treatment-sec><tp:treatment-sec sec-type="distribution" id="SECID0EWQGK"><title>Distribution.</title><p>Known only from Jilin Province, China.</p></tp:treatment-sec><tp:treatment-sec sec-type="notes" id="SECID0E2QGK"><title>Notes.</title><p>Wang et al. (2017) cited the immature specimen of <italic><tp:taxon-name><tp:taxon-name-part taxon-name-part-type="genus" reg="Tryblidiopsis">Tryblidiopsis</tp:taxon-name-part></tp:taxon-name></italic> sp. (HOU 662) on <italic><tp:taxon-name><tp:taxon-name-part taxon-name-part-type="genus" reg="Picea">Picea</tp:taxon-name-part><tp:taxon-name-part taxon-name-part-type="species" reg="jezoensis">jezoensis</tp:taxon-name-part></tp:taxon-name></italic> (Siebold &amp; Zucc.) Carrière collected from Jilin Province, Changbaishan. In the context of the present study, we returned to this original collection site and successfully collected the mature specimens HOU 2210 and HOU 2211. The nrITS similarity between the newly collected specimens and HOU 662 is 98%. Furthermore, phylogenetic analysis shows that the newly collected specimens and specimen HOU 662 cluster together. These results indicate that the newly collected specimens HOU 2210 and HOU 2211 are the same species as specimen HOU 662.</p><p>The sequences of <italic><tp:taxon-name><tp:taxon-name-part taxon-name-part-type="genus" reg="Tryblidiopsis">Try.</tp:taxon-name-part><tp:taxon-name-part taxon-name-part-type="species" reg="changbaishanensis">changbaishanensis</tp:taxon-name-part></tp:taxon-name></italic> form a sister clade with the sequences of <italic><tp:taxon-name><tp:taxon-name-part taxon-name-part-type="genus" reg="Tryblidiopsis">Try.</tp:taxon-name-part><tp:taxon-name-part taxon-name-part-type="species" reg="pinastri">pinastri</tp:taxon-name-part></tp:taxon-name></italic> and <italic><tp:taxon-name><tp:taxon-name-part taxon-name-part-type="genus" reg="Tryblidiopsis">Try.</tp:taxon-name-part><tp:taxon-name-part taxon-name-part-type="species" reg="sinensis">sinensis</tp:taxon-name-part></tp:taxon-name></italic>. <italic><tp:taxon-name><tp:taxon-name-part taxon-name-part-type="genus" reg="Tryblidiopsis">Tryblidiopsis</tp:taxon-name-part><tp:taxon-name-part taxon-name-part-type="species" reg="changbaishanensis">changbaishanensis</tp:taxon-name-part></tp:taxon-name></italic> differs from <italic><tp:taxon-name><tp:taxon-name-part taxon-name-part-type="genus" reg="Tryblidiopsis">Try.</tp:taxon-name-part><tp:taxon-name-part taxon-name-part-type="species" reg="pinastri">pinastri</tp:taxon-name-part></tp:taxon-name></italic> by having aseptate ascospores and tips of paraphyses strongly swollen to 3–5 µm. <italic><tp:taxon-name><tp:taxon-name-part taxon-name-part-type="genus" reg="Tryblidiopsis">Tryblidiopsis</tp:taxon-name-part><tp:taxon-name-part taxon-name-part-type="species" reg="changbaishanensis">changbaishanensis</tp:taxon-name-part></tp:taxon-name></italic> differs from <italic><tp:taxon-name><tp:taxon-name-part taxon-name-part-type="genus" reg="Tryblidiopsis">Try.</tp:taxon-name-part><tp:taxon-name-part taxon-name-part-type="species" reg="sinensis">sinensis</tp:taxon-name-part></tp:taxon-name></italic> by having curved ascospores and a melanized basal Covering stroma between the subhymenium and the internal matrix of Covering stroma.</p><fig id="F33" position="float" orientation="portrait"><object-id xmlns:xlink="http://www.w3.org/1999/xlink" content-type="doi" xlink:type="simple">10.3897/imafungus.16.138790.figure34</object-id><object-id xmlns:xlink="http://www.w3.org/1999/xlink" content-type="arpha" xlink:type="simple">5770552E-1B96-5625-8DC6-798B297FBC4A</object-id><label>Figure 34.</label><caption><p><italic><tp:taxon-name><tp:taxon-name-part taxon-name-part-type="genus" reg="Tryblidiopsis">Tryblidiopsis</tp:taxon-name-part><tp:taxon-name-part taxon-name-part-type="species" reg="changbaishanensis">changbaishanensis</tp:taxon-name-part></tp:taxon-name></italic> (HOU 2210/<named-content xmlns:xlink="http://www.w3.org/1999/xlink" content-type="dwc:institutional_code" xlink:title="Capital Normal University" xlink:href="http://grbio.org/institution/capital-normal-university" xlink:type="simple">BJTC</named-content> 2024070, holotype) <bold>a</bold> ascomata on a twig of <tp:taxon-name><tp:taxon-name-part taxon-name-part-type="genus" reg="Picea">Picea</tp:taxon-name-part><tp:taxon-name-part taxon-name-part-type="species" reg="jezoensis">jezoensis</tp:taxon-name-part><tp:taxon-name-part taxon-name-part-type="infraspecific-rank">var.</tp:taxon-name-part><tp:taxon-name-part taxon-name-part-type="variety" reg="komarovii">komarovii</tp:taxon-name-part></tp:taxon-name><bold>b, c</bold> mature ascomata. Scale bars: 2 mm (<bold>a</bold>); 500 μm (<bold>b</bold>); 1 mm (<bold>c</bold>).</p></caption><graphic xmlns:xlink="http://www.w3.org/1999/xlink" xlink:href="imafungus-16-e138790-g034.jpg" position="float" orientation="portrait" xlink:type="simple" id="oo_1253031.jpg"><uri content-type="original_file" xlink:type="simple">https://binary.pensoft.net/fig/1253031</uri></graphic></fig><fig id="F34" position="float" orientation="portrait"><object-id xmlns:xlink="http://www.w3.org/1999/xlink" content-type="doi" xlink:type="simple">10.3897/imafungus.16.138790.figure35</object-id><object-id xmlns:xlink="http://www.w3.org/1999/xlink" content-type="arpha" xlink:type="simple">F4476EC6-34EC-57BF-8825-8E9C3326384A</object-id><label>Figure 35.</label><caption><p><italic><tp:taxon-name><tp:taxon-name-part taxon-name-part-type="genus" reg="Tryblidiopsis">Tryblidiopsis</tp:taxon-name-part><tp:taxon-name-part taxon-name-part-type="species" reg="changbaishanensis">changbaishanensis</tp:taxon-name-part></tp:taxon-name></italic> on <tp:taxon-name><tp:taxon-name-part taxon-name-part-type="genus" reg="Picea">Picea</tp:taxon-name-part><tp:taxon-name-part taxon-name-part-type="species" reg="jezoensis">jezoensis</tp:taxon-name-part><tp:taxon-name-part taxon-name-part-type="infraspecific-rank">var.</tp:taxon-name-part><tp:taxon-name-part taxon-name-part-type="variety" reg="komarovii">komarovii</tp:taxon-name-part></tp:taxon-name> (HOU 2210 /<named-content xmlns:xlink="http://www.w3.org/1999/xlink" content-type="dwc:institutional_code" xlink:title="Capital Normal University" xlink:href="http://grbio.org/institution/capital-normal-university" xlink:type="simple">BJTC</named-content> 2024070, holotype) <bold>a</bold> part of an ascoma in vertical section <bold>b</bold> paraphyses swollen at tips, mature asci with ascospores, and immature ascus <bold>c</bold> liberated ascospores. Scale bars: 100 μm (<bold>a</bold>); 10 μm (<bold>b, c</bold>).</p></caption><graphic xmlns:xlink="http://www.w3.org/1999/xlink" xlink:href="imafungus-16-e138790-g035.jpg" position="float" orientation="portrait" xlink:type="simple" id="oo_1253032.jpg"><uri content-type="original_file" xlink:type="simple">https://binary.pensoft.net/fig/1253032</uri></graphic></fig></tp:treatment-sec></tp:taxon-treatment>
