# Supplementary material for: ﻿New genera and species of coniferous twig-inhabiting Rhytismatales from China
Source: IMA Fungus. 2025 Feb 17;16:e138790. doi: 10.3897/imafungus.16.138790 (PMC11882027; doi:10.3897/imafungus.16.138790)
Supplement: XML Treatment for Tryblidiopsis melanostroma [file imafungus.16.138790-treatment36.xml]

<!DOCTYPE tp:taxon-treatment
  PUBLIC "-//TaxonX//DTD Taxonomic Treatment Publishing DTD v0 20100105//EN" "tax-treatment-NSO.dtd">
<tp:taxon-treatment xmlns:tp="http://www.plazi.org/taxpub"><tp:treatment-meta><kwd-group><label>Taxon classification</label><kwd>
                <named-content content-type="kingdom">Animalia</named-content>
              </kwd><kwd>
                <named-content content-type="order">Rhytismatales</named-content>
              </kwd><kwd>
                <named-content content-type="family">Rhytismataceae</named-content>
              </kwd></kwd-group><mixed-citation publication-type="journal"><person-group><name><surname>Zhuo</surname><given-names>Lan</given-names></name><name><surname>Wang</surname><given-names>Hai-Qi</given-names></name><name><surname>Zhang</surname><given-names>Peng</given-names></name><name><surname>Sui</surname><given-names>Xiao-Nan</given-names></name><name><surname>Guo</surname><given-names>Mei-Jun</given-names></name><name><surname>Wang</surname><given-names>Shi-Juan</given-names></name><name><surname>Hou</surname><given-names>Cheng-Lin</given-names></name></person-group><article-title>﻿New genera and species of coniferous twig-inhabiting <italic><tp:taxon-name><tp:taxon-name-part taxon-name-part-type="genus" reg="Rhytismatales">Rhytismatales</tp:taxon-name-part></tp:taxon-name></italic> from China</article-title><source>IMA Fungus</source><day>17</day><month>02</month><year>2025</year><volume>16</volume><pub-id pub-id-type="doi">10.3897/imafungus.16.138790</pub-id></mixed-citation></tp:treatment-meta><tp:nomenclature><label>﻿</label><tp:taxon-name>
              <object-id xmlns:xlink="http://www.w3.org/1999/xlink" content-type="arpha" xlink:type="simple">DC2E29E4-1860-5F61-8672-262FEE47E652</object-id>
              <tp:taxon-name-part taxon-name-part-type="genus" reg="Tryblidiopsis">Tryblidiopsis</tp:taxon-name-part>
              <tp:taxon-name-part taxon-name-part-type="species" reg="melanostroma">melanostroma</tp:taxon-name-part>
              <object-id xmlns:xlink="http://www.w3.org/1999/xlink" content-type="mycobank" xlink:type="simple">856634</object-id>
            </tp:taxon-name><tp:taxon-authority>Lan Zhuo &amp; C.L. Hou</tp:taxon-authority><tp:taxon-status xmlns:xlink="http://www.w3.org/1999/xlink" xlink:type="simple">sp. nov.</tp:taxon-status><xref ref-type="fig" rid="F35">Figs 36</xref><xref ref-type="fig" rid="F36">, 37</xref></tp:nomenclature><tp:treatment-sec sec-type="etymology" id="SECID0EWZGK"><title>Etymology.</title><p>Melano- (Greek), referring to the melanized basal Covering stroma between the subhymenium and the internal matrix of the Covering stroma.</p></tp:treatment-sec><tp:treatment-sec sec-type="diagnosis" id="SECID0EO1GK"><title>Diagnosis.</title><p>This new species is similar to <italic><tp:taxon-name><tp:taxon-name-part taxon-name-part-type="genus" reg="Tryblidiopsis">Tryblidiopsis</tp:taxon-name-part><tp:taxon-name-part taxon-name-part-type="species" reg="sichuanensis">sichuanensis</tp:taxon-name-part></tp:taxon-name></italic>, but differs by a melanized basal Covering stroma between the subhymenium and an internal matrix of the Covering stroma, and an internal matrix filled with crystals.</p></tp:treatment-sec><tp:treatment-sec sec-type="material" id="SECID0ER2GK"><title>Type.</title><p>CHINA, Yunnan Province, Lijiang, Laojunshan, <named-content xmlns:xlink="http://www.w3.org/1999/xlink" content-type="dwc:verbatimCoordinates" xlink:type="simple"><named-content content-type="geo-json" specific-use="{&#34;type&#34;:&#34;Point&#34;,&#34;coordinates&#34;:[99.783800,26.645200]}" id="NCID0E12GK" xlink:type="simple">26.6452°N, 99.7838°E</named-content></named-content>, alt. ca. 3290 m, on twigs of <italic><tp:taxon-name><tp:taxon-name-part taxon-name-part-type="genus" reg="Picea">Picea</tp:taxon-name-part><tp:taxon-name-part taxon-name-part-type="species" reg="likiangensis">likiangensis</tp:taxon-name-part></tp:taxon-name></italic> (Franch.) E. Pritz. (<italic><tp:taxon-name><tp:taxon-name-part taxon-name-part-type="genus" reg="Pinaceae">Pinaceae</tp:taxon-name-part></tp:taxon-name></italic>), 17 Aug. 2023, C.L. Hou, L. Zhuo, and S.Y. Zhao, HOU 2105 (<named-content xmlns:xlink="http://www.w3.org/1999/xlink" content-type="dwc:institutional_code" xlink:title="Capital Normal University" xlink:href="http://grbio.org/institution/capital-normal-university" xlink:type="simple">BJTC</named-content> 2023235, holotype).</p></tp:treatment-sec><tp:treatment-sec sec-type="Sexual morph" id="SECID0EW3GK"><title>Sexual morph.</title><p><bold><italic>Ascomata</italic></bold> on twigs, erumpent from the bark, scattered or aggregated in groups of three to five ascomata, not associated with pale areas. In surface view, ascomata round to elliptical, 1000–1150 × 800–1000 µm, as seen from the side 900–1200 µm high, black (#000000), opening by irregular splits to expose a yellow (#ffe562) hymenium. <bold><italic>Lips</italic></bold> absent. In median vertical section, <bold><italic>covering stroma</italic></bold> 50–110 μm thick near the center of ascomata, consisting of an outer layer of carbonized, angular to globose cells and an inner layer of hyaline, angular to globose cells. <bold><italic>Basal Covering stroma</italic></bold> 15–25 µm thick, located between the subhymenium and the internal matrix of the Covering stroma, consisting of brown to dark brown, globose cells. <bold><italic>Internal matrix of the Covering stroma</italic></bold> well-developed, consisting of hyaline, thin-walled, gelatinous cells and hyaline hyphae, filled with irregular crystals. <bold><italic>Subhymenium</italic></bold> 10–20 µm thick, consisting of hyaline, angular to globose cells. <bold><italic>Paraphyses</italic></bold> aseptate, filiform, not branched, slightly swollen at tips, 135–165 × 1 µm. <bold><italic>Asci</italic></bold> ripening sequentially, clavate, apex obtuse, 120–150 × 15–18 µm, thin-walled, J–, 8-spored. <bold><italic>Ascospores</italic></bold> 1-septate, fusiform, 20–25 × 3–4 μm, hyaline, covered by a ca. 2 µm thick gelatinous sheath.</p></tp:treatment-sec><tp:treatment-sec sec-type="Asexual morph" id="SECID0ESAHK"><title>Asexual morph.</title><p><bold><italic>Conidiomata</italic></bold> and <bold><italic>zone lines</italic></bold> not seen.</p></tp:treatment-sec><tp:treatment-sec sec-type="material" id="SECID0EMBHK"><title>Additional specimens examined.</title><p>CHINA, Yunnan Province, Lijiang, Laojunshan, <named-content xmlns:xlink="http://www.w3.org/1999/xlink" content-type="dwc:verbatimCoordinates" xlink:type="simple"><named-content content-type="geo-json" specific-use="{&#34;type&#34;:&#34;Point&#34;,&#34;coordinates&#34;:[99.783800,26.645200]}" id="NCID0EVBHK" xlink:type="simple">26.6452°N, 99.7838°E</named-content></named-content>, alt. ca. 3290 m, on twigs of <italic><tp:taxon-name><tp:taxon-name-part taxon-name-part-type="genus" reg="Picea">Picea</tp:taxon-name-part><tp:taxon-name-part taxon-name-part-type="species" reg="likiangensis">likiangensis</tp:taxon-name-part></tp:taxon-name></italic> (<italic><tp:taxon-name><tp:taxon-name-part taxon-name-part-type="genus" reg="Pinaceae">Pinaceae</tp:taxon-name-part></tp:taxon-name></italic>), 26 Jul. 2024, C.L. Hou, L. Zhuo, and X.N. Sui, HOU 2307 (<named-content xmlns:xlink="http://www.w3.org/1999/xlink" content-type="dwc:institutional_code" xlink:title="Capital Normal University" xlink:href="http://grbio.org/institution/capital-normal-university" xlink:type="simple">BJTC</named-content> 2024157).</p></tp:treatment-sec><tp:treatment-sec sec-type="distribution" id="SECID0ERCHK"><title>Distribution.</title><p>Known only from Yunnan Province, China.</p></tp:treatment-sec><tp:treatment-sec sec-type="notes" id="SECID0EWCHK"><title>Notes.</title><p>The multi-locus gene analysis indicates that the sequences of <italic><tp:taxon-name><tp:taxon-name-part taxon-name-part-type="genus" reg="Tryblidiopsis">Tryblidiopsis</tp:taxon-name-part><tp:taxon-name-part taxon-name-part-type="species" reg="melanostroma">melanostroma</tp:taxon-name-part></tp:taxon-name></italic> form a well-supported clade sister to the sequences of <italic><tp:taxon-name><tp:taxon-name-part taxon-name-part-type="genus" reg="Tryblidiopsis">Try.</tp:taxon-name-part><tp:taxon-name-part taxon-name-part-type="species" reg="sichuanensis">sichuanensis</tp:taxon-name-part></tp:taxon-name></italic>. <italic><tp:taxon-name><tp:taxon-name-part taxon-name-part-type="genus" reg="Tryblidiopsis">Tryblidiopsis</tp:taxon-name-part><tp:taxon-name-part taxon-name-part-type="species" reg="melanostroma">melanostroma</tp:taxon-name-part></tp:taxon-name></italic> is morphologically similar to <italic><tp:taxon-name><tp:taxon-name-part taxon-name-part-type="genus" reg="Tryblidiopsis">Try.</tp:taxon-name-part><tp:taxon-name-part taxon-name-part-type="species" reg="sichuanensis">sichuanensis</tp:taxon-name-part></tp:taxon-name></italic>, but the latter has an internal matrix of Covering stroma without crystals and lacks a melanized basal Covering stroma between the subhymenium and the internal matrix of the Covering stroma. Interestingly, a similar melanization phenomenon has been observed in <italic><tp:taxon-name><tp:taxon-name-part taxon-name-part-type="genus" reg="Tryblidiopsis">Try.</tp:taxon-name-part><tp:taxon-name-part taxon-name-part-type="species" reg="magnesii">magnesii</tp:taxon-name-part></tp:taxon-name></italic>, where the inner wall of the covering stroma is melanized (Magnes 1997; <xref ref-type="bibr" rid="B80">Tanney and Seifert 2019</xref>). The taxonomic relevance of this feature remains uncertain and requires further study. Therefore, <italic><tp:taxon-name><tp:taxon-name-part taxon-name-part-type="genus" reg="Tryblidiopsis">Try.</tp:taxon-name-part><tp:taxon-name-part taxon-name-part-type="species" reg="melanostroma">melanostroma</tp:taxon-name-part></tp:taxon-name></italic> is considered to be a distinct species.</p><fig id="F35" position="float" orientation="portrait"><object-id xmlns:xlink="http://www.w3.org/1999/xlink" content-type="doi" xlink:type="simple">10.3897/imafungus.16.138790.figure36</object-id><object-id xmlns:xlink="http://www.w3.org/1999/xlink" content-type="arpha" xlink:type="simple">74899F1D-786F-521C-A899-C10A84E30AF6</object-id><label>Figure 36.</label><caption><p><italic><tp:taxon-name><tp:taxon-name-part taxon-name-part-type="genus" reg="Tryblidiopsis">Tryblidiopsis</tp:taxon-name-part><tp:taxon-name-part taxon-name-part-type="species" reg="melanostroma">melanostroma</tp:taxon-name-part></tp:taxon-name></italic> (HOU 2105/<named-content xmlns:xlink="http://www.w3.org/1999/xlink" content-type="dwc:institutional_code" xlink:title="Capital Normal University" xlink:href="http://grbio.org/institution/capital-normal-university" xlink:type="simple">BJTC</named-content> 2023235, holotype) <bold>a</bold> ascomata on a twig of <italic><tp:taxon-name><tp:taxon-name-part taxon-name-part-type="genus" reg="Picea">Picea</tp:taxon-name-part><tp:taxon-name-part taxon-name-part-type="species" reg="likiangensis">likiangensis</tp:taxon-name-part></tp:taxon-name></italic><bold>b, c</bold> mature ascomata. Scale bars: 2 mm (<bold>a</bold>); 1 mm (<bold>b</bold>); 500 μm (<bold>c</bold>).</p></caption><graphic xmlns:xlink="http://www.w3.org/1999/xlink" xlink:href="imafungus-16-e138790-g036.jpg" position="float" orientation="portrait" xlink:type="simple" id="oo_1253033.jpg"><uri content-type="original_file" xlink:type="simple">https://binary.pensoft.net/fig/1253033</uri></graphic></fig><fig id="F36" position="float" orientation="portrait"><object-id xmlns:xlink="http://www.w3.org/1999/xlink" content-type="doi" xlink:type="simple">10.3897/imafungus.16.138790.figure37</object-id><object-id xmlns:xlink="http://www.w3.org/1999/xlink" content-type="arpha" xlink:type="simple">5C0A05BD-1EBC-5FF7-B5C4-25AA4EDA12FE</object-id><label>Figure 37.</label><caption><p><italic><tp:taxon-name><tp:taxon-name-part taxon-name-part-type="genus" reg="Tryblidiopsis">Tryblidiopsis</tp:taxon-name-part><tp:taxon-name-part taxon-name-part-type="species" reg="melanostroma">melanostroma</tp:taxon-name-part></tp:taxon-name></italic> on <italic><tp:taxon-name><tp:taxon-name-part taxon-name-part-type="genus" reg="Picea">Picea</tp:taxon-name-part><tp:taxon-name-part taxon-name-part-type="species" reg="likiangensis">likiangensis</tp:taxon-name-part></tp:taxon-name></italic> (HOU 2105/<named-content xmlns:xlink="http://www.w3.org/1999/xlink" content-type="dwc:institutional_code" xlink:title="Capital Normal University" xlink:href="http://grbio.org/institution/capital-normal-university" xlink:type="simple">BJTC</named-content> 2023235, holotype) <bold>a</bold> part of an ascoma in vertical section, having a melanized basal Covering stroma between the subhymenium and an internal matrix of the Covering stroma <bold>b</bold> paraphyses, mature asci with ascospores, and immature ascus <bold>c</bold> liberated ascospores. Scale bars: 100 μm (<bold>a</bold>); 15 μm (<bold>b</bold>); 10 μm (<bold>c</bold>).</p></caption><graphic xmlns:xlink="http://www.w3.org/1999/xlink" xlink:href="imafungus-16-e138790-g037.jpg" position="float" orientation="portrait" xlink:type="simple" id="oo_1253034.jpg"><uri content-type="original_file" xlink:type="simple">https://binary.pensoft.net/fig/1253034</uri></graphic></fig></tp:treatment-sec><ref-list><ref id="B80"><mixed-citation xmlns:xlink="http://www.w3.org/1999/xlink" xlink:type="simple"><person-group><name name-style="western"><surname>Tanney</surname><given-names>JB</given-names></name><name name-style="western"><surname>Seifert</surname><given-names>KA</given-names></name></person-group> (<year>2019</year>) <italic><tp:taxon-name><tp:taxon-name-part taxon-name-part-type="genus">Tryblidiopsis</tp:taxon-name-part><tp:taxon-name-part taxon-name-part-type="species">magnesii</tp:taxon-name-part></tp:taxon-name></italic> sp. nov. from <italic><tp:taxon-name><tp:taxon-name-part taxon-name-part-type="genus">Picea</tp:taxon-name-part><tp:taxon-name-part taxon-name-part-type="species">glauca</tp:taxon-name-part></tp:taxon-name></italic> in Eastern Canada. Journal of Systematics and Evolution 4: 13–20. <ext-link xlink:href="10.3114/fuse.2019.04.02" ext-link-type="doi" xlink:type="simple">https://doi.org/10.3114/fuse.2019.04.02</ext-link></mixed-citation></ref></ref-list></tp:taxon-treatment>
