# Supplementary material for: ﻿New genera and species of coniferous twig-inhabiting Rhytismatales from China
Source: IMA Fungus. 2025 Feb 17;16:e138790. doi: 10.3897/imafungus.16.138790 (PMC11882027; doi:10.3897/imafungus.16.138790)
Supplement: XML Treatment for Tryblidiopsis yunnanensis [file imafungus.16.138790-treatment38.xml]

<!DOCTYPE tp:taxon-treatment
  PUBLIC "-//TaxonX//DTD Taxonomic Treatment Publishing DTD v0 20100105//EN" "tax-treatment-NSO.dtd">
<tp:taxon-treatment xmlns:tp="http://www.plazi.org/taxpub"><tp:treatment-meta><kwd-group><label>Taxon classification</label><kwd>
                <named-content content-type="kingdom">Animalia</named-content>
              </kwd><kwd>
                <named-content content-type="order">Rhytismatales</named-content>
              </kwd><kwd>
                <named-content content-type="family">Rhytismataceae</named-content>
              </kwd></kwd-group><mixed-citation publication-type="journal"><person-group><name><surname>Zhuo</surname><given-names>Lan</given-names></name><name><surname>Wang</surname><given-names>Hai-Qi</given-names></name><name><surname>Zhang</surname><given-names>Peng</given-names></name><name><surname>Sui</surname><given-names>Xiao-Nan</given-names></name><name><surname>Guo</surname><given-names>Mei-Jun</given-names></name><name><surname>Wang</surname><given-names>Shi-Juan</given-names></name><name><surname>Hou</surname><given-names>Cheng-Lin</given-names></name></person-group><article-title>﻿New genera and species of coniferous twig-inhabiting <italic><tp:taxon-name><tp:taxon-name-part taxon-name-part-type="genus" reg="Rhytismatales">Rhytismatales</tp:taxon-name-part></tp:taxon-name></italic> from China</article-title><source>IMA Fungus</source><day>17</day><month>02</month><year>2025</year><volume>16</volume><pub-id pub-id-type="doi">10.3897/imafungus.16.138790</pub-id></mixed-citation></tp:treatment-meta><tp:nomenclature><label>﻿</label><tp:taxon-name>
              <object-id xmlns:xlink="http://www.w3.org/1999/xlink" content-type="arpha" xlink:type="simple">718D40CB-E242-5DC1-90E8-F774726129B8</object-id>
              <tp:taxon-name-part taxon-name-part-type="genus" reg="Tryblidiopsis">Tryblidiopsis</tp:taxon-name-part>
              <tp:taxon-name-part taxon-name-part-type="species" reg="yunnanensis">yunnanensis</tp:taxon-name-part>
              <object-id xmlns:xlink="http://www.w3.org/1999/xlink" content-type="mycobank" xlink:type="simple">856636</object-id>
            </tp:taxon-name><tp:taxon-authority>Lan Zhuo &amp; C.L. Hou</tp:taxon-authority><tp:taxon-status xmlns:xlink="http://www.w3.org/1999/xlink" xlink:type="simple">sp. nov.</tp:taxon-status><xref ref-type="fig" rid="F39">Figs 40</xref><xref ref-type="fig" rid="F40">, 41</xref></tp:nomenclature><tp:treatment-sec sec-type="etymology" id="SECID0EY1HK"><title>Etymology.</title><p>Referring to the name of the province (Yunnan) where the specimen was collected.</p></tp:treatment-sec><tp:treatment-sec sec-type="diagnosis" id="SECID0E41HK"><title>Diagnosis.</title><p>This new species is distinguished from other <italic><tp:taxon-name><tp:taxon-name-part taxon-name-part-type="genus" reg="Tryblidiopsis">Tryblidiopsis</tp:taxon-name-part></tp:taxon-name></italic> species by its filiform ascospores each with 1–3-septa, and occurrence on a non-<italic><tp:taxon-name><tp:taxon-name-part taxon-name-part-type="genus" reg="Picea">Picea</tp:taxon-name-part></tp:taxon-name></italic> host.</p></tp:treatment-sec><tp:treatment-sec sec-type="material" id="SECID0ER2HK"><title>Type.</title><p>CHINA, Yunnan Province, Lijiang, Laojunshan, alt. ca. 3200 m, on twigs of <italic><tp:taxon-name><tp:taxon-name-part taxon-name-part-type="genus" reg="Tsuga">Tsuga</tp:taxon-name-part><tp:taxon-name-part taxon-name-part-type="species" reg="chinensis">chinensis</tp:taxon-name-part></tp:taxon-name></italic> (Franch.) Pritz. (<italic><tp:taxon-name><tp:taxon-name-part taxon-name-part-type="genus" reg="Pinaceae">Pinaceae</tp:taxon-name-part></tp:taxon-name></italic>), 11 Jul. 2007, C.L. Hou, HOU 487 (<named-content xmlns:xlink="http://www.w3.org/1999/xlink" content-type="dwc:institutional_code" xlink:title="Capital Normal University" xlink:href="http://grbio.org/institution/capital-normal-university" xlink:type="simple">BJTC</named-content> 201203, holotype).</p></tp:treatment-sec><tp:treatment-sec sec-type="Sexual morph" id="SECID0EO3HK"><title>Sexual morph.</title><p><bold><italic>Ascomata</italic></bold> on twigs, erumpent from the bark, scattered, not associated with pale areas. In surface view, ascomata round to irregular, 800–1100 µm, as seen from the side 350–550 µm high, black (#000000), opening by irregular splits to expose a pale yellow hymenium. <bold><italic>Lips</italic></bold> absent. In median vertical section, <bold><italic>covering stroma</italic></bold> 70–100 μm thick near the center of ascomata, consisting of an outer layer of carbonized, angular to globose cells, and an inner layer of hyaline, angular to globose cells. <bold><italic>Basal Covering stroma</italic></bold> absent. <bold><italic>Internal matrix of Covering stroma</italic></bold> well-developed, consisting of hyaline hyphae and angular to globose cells. <bold><italic>Subhymenium</italic></bold> 20–40 µm thick, consisting of textura intricata and hyaline, angular to globose cells. <bold><italic>Paraphyses</italic></bold> aseptate, filiform, not branched, curved, sightly swollen at tips, 110–160 × 2–2.5 µm, covered by a thin gelatinous sheath. <bold><italic>Asci</italic></bold> ripening sequentially, clavate, apex obtuse, 90–135 × 11–18 µm, thin-walled, J–, 8-spored. <bold><italic>Ascospores</italic></bold> 1–3-septate, filiform, tapering at both ends, 45–90 × 2–4 μm, hyaline, covered by a thin gelatinous sheath.</p></tp:treatment-sec><tp:treatment-sec sec-type="Asexual morph" id="SECID0EY6HK"><title>Asexual morph.</title><p><bold><italic>Conidiomata</italic></bold> and <bold><italic>zone lines</italic></bold> not seen.</p></tp:treatment-sec><tp:treatment-sec sec-type="material" id="SECID0ETAAM"><title>Additional specimens examined.</title><p>CHINA, Yunnan Province, Lijiang, Xinzhu village, alt. ca. 2400 m, on twigs of <italic><tp:taxon-name><tp:taxon-name-part taxon-name-part-type="genus" reg="Tsuga">Tsuga</tp:taxon-name-part><tp:taxon-name-part taxon-name-part-type="species" reg="chinensis">chinensis</tp:taxon-name-part></tp:taxon-name></italic> (<italic><tp:taxon-name><tp:taxon-name-part taxon-name-part-type="genus" reg="Pinaceae">Pinaceae</tp:taxon-name-part></tp:taxon-name></italic>), 20 Jul. 2013, C.L. Hou, HOU 1116B (<named-content xmlns:xlink="http://www.w3.org/1999/xlink" content-type="dwc:institutional_code" xlink:title="Capital Normal University" xlink:href="http://grbio.org/institution/capital-normal-university" xlink:type="simple">BJTC</named-content> 2013047).</p></tp:treatment-sec><tp:treatment-sec sec-type="distribution" id="SECID0EQBAM"><title>Distribution.</title><p>Known only from Yunnan Province, China.</p></tp:treatment-sec><tp:treatment-sec sec-type="notes" id="SECID0EVBAM"><title>Notes.</title><p>Wang et al. (2017) indicated that <italic><tp:taxon-name><tp:taxon-name-part taxon-name-part-type="genus" reg="Tryblidiopsis">Tryblidiopsis</tp:taxon-name-part></tp:taxon-name></italic> species are host-specific and grow only on <italic><tp:taxon-name><tp:taxon-name-part taxon-name-part-type="genus" reg="Picea">Picea</tp:taxon-name-part></tp:taxon-name></italic> spp., but the new species <italic><tp:taxon-name><tp:taxon-name-part taxon-name-part-type="genus" reg="Tryblidiopsis">Try.</tp:taxon-name-part><tp:taxon-name-part taxon-name-part-type="species" reg="yunnanensis">yunnanensis</tp:taxon-name-part></tp:taxon-name></italic> grows on <italic><tp:taxon-name><tp:taxon-name-part taxon-name-part-type="genus" reg="Tsuga">Tsuga</tp:taxon-name-part><tp:taxon-name-part taxon-name-part-type="species" reg="chinensis">chinensis</tp:taxon-name-part></tp:taxon-name></italic>. Four species of <italic><tp:taxon-name><tp:taxon-name-part taxon-name-part-type="genus" reg="Rhytismataceae">Rhytismataceae</tp:taxon-name-part></tp:taxon-name></italic> are known from <italic><tp:taxon-name><tp:taxon-name-part taxon-name-part-type="genus" reg="Tsuga">Tsuga</tp:taxon-name-part></tp:taxon-name></italic> spp, namely <italic><tp:taxon-name><tp:taxon-name-part taxon-name-part-type="genus" reg="Coccomyces">Coccomyces</tp:taxon-name-part><tp:taxon-name-part taxon-name-part-type="species" reg="heterophyllae">heterophyllae</tp:taxon-name-part></tp:taxon-name></italic> A. Funk, <italic><tp:taxon-name><tp:taxon-name-part taxon-name-part-type="genus" reg="Coccomyces">Coccomyces</tp:taxon-name-part><tp:taxon-name-part taxon-name-part-type="species" reg="mertensianae">mertensianae</tp:taxon-name-part></tp:taxon-name></italic> Sherwood, <italic><tp:taxon-name><tp:taxon-name-part taxon-name-part-type="genus" reg="Discocainia">Discocainia</tp:taxon-name-part><tp:taxon-name-part taxon-name-part-type="species" reg="treleasei">treleasei</tp:taxon-name-part></tp:taxon-name></italic> (Sacc.) J. Reid &amp; A. Funk, and <italic><tp:taxon-name><tp:taxon-name-part taxon-name-part-type="genus" reg="Therrya">Therrya</tp:taxon-name-part><tp:taxon-name-part taxon-name-part-type="species" reg="tsugae">tsugae</tp:taxon-name-part></tp:taxon-name></italic>. However, for none of them molecular sequence data are available. Morphologically, <italic><tp:taxon-name><tp:taxon-name-part taxon-name-part-type="genus" reg="Coccomyces">Co.</tp:taxon-name-part><tp:taxon-name-part taxon-name-part-type="species" reg="heterophyllae">heterophyllae</tp:taxon-name-part></tp:taxon-name></italic>, <italic><tp:taxon-name><tp:taxon-name-part taxon-name-part-type="genus" reg="Coccomyces">Co.</tp:taxon-name-part><tp:taxon-name-part taxon-name-part-type="species" reg="mertensianae">mertensianae</tp:taxon-name-part></tp:taxon-name></italic>, and <italic><tp:taxon-name><tp:taxon-name-part taxon-name-part-type="genus" reg="Discocainia">D.</tp:taxon-name-part><tp:taxon-name-part taxon-name-part-type="species" reg="treleasei">treleasei</tp:taxon-name-part></tp:taxon-name></italic> differ from <italic><tp:taxon-name><tp:taxon-name-part taxon-name-part-type="genus" reg="Tryblidiopsis">Try.</tp:taxon-name-part><tp:taxon-name-part taxon-name-part-type="species" reg="yunnanensis">yunnanensis</tp:taxon-name-part></tp:taxon-name></italic> by aseptate ascospores, and <italic><tp:taxon-name><tp:taxon-name-part taxon-name-part-type="genus" reg="Therrya">Th.</tp:taxon-name-part><tp:taxon-name-part taxon-name-part-type="species" reg="tsugae">tsugae</tp:taxon-name-part></tp:taxon-name></italic> differs from <italic><tp:taxon-name><tp:taxon-name-part taxon-name-part-type="genus" reg="Tryblidiopsis">Try.</tp:taxon-name-part><tp:taxon-name-part taxon-name-part-type="species" reg="yunnanensis">yunnanensis</tp:taxon-name-part></tp:taxon-name></italic> by ascomata opening by a single longitudinal split. Usually, <italic><tp:taxon-name><tp:taxon-name-part taxon-name-part-type="genus" reg="Tryblidiopsis">Tryblidiopsis</tp:taxon-name-part></tp:taxon-name></italic> spp. have fusiform to clavate ascospores and more or less stalked ascomata, whereas <italic><tp:taxon-name><tp:taxon-name-part taxon-name-part-type="genus" reg="Tryblidiopsis">Try.</tp:taxon-name-part><tp:taxon-name-part taxon-name-part-type="species" reg="yunnanensis">yunnanensis</tp:taxon-name-part></tp:taxon-name></italic> has filiform ascospores and sessile ascomata. Sequence similarities of <abbrev xmlns:xlink="http://www.w3.org/1999/xlink" xlink:title="internal transcribed spacer" id="ABBRID0ENHAM" xlink:type="simple">ITS</abbrev> rDNA between <italic><tp:taxon-name><tp:taxon-name-part taxon-name-part-type="genus" reg="Tryblidiopsis">Try.</tp:taxon-name-part><tp:taxon-name-part taxon-name-part-type="species" reg="yunnanensis">yunnanensis</tp:taxon-name-part></tp:taxon-name></italic> and other sequences of <italic><tp:taxon-name><tp:taxon-name-part taxon-name-part-type="genus" reg="Tryblidiopsis">Tryblidiopsis</tp:taxon-name-part></tp:taxon-name></italic> species are 86.63%–92.61%, and <abbrev xmlns:xlink="http://www.w3.org/1999/xlink" xlink:title="nuclear ribosomal RNA gene" id="ABBRID0EDIAM" xlink:type="simple">nrLSU</abbrev> rDNA are 91.16%–97.72%. Based on the differences of ascomata, ascospores, host and sequence similarities, it seems that a new genus should be erected to accommodate this species. To avoid establishing too many genera, however, we tentatively assign this species to <italic><tp:taxon-name><tp:taxon-name-part taxon-name-part-type="genus" reg="Tryblidiopsis">Tryblidiopsis</tp:taxon-name-part></tp:taxon-name></italic>.</p><fig id="F39" position="float" orientation="portrait"><object-id xmlns:xlink="http://www.w3.org/1999/xlink" content-type="doi" xlink:type="simple">10.3897/imafungus.16.138790.figure40</object-id><object-id xmlns:xlink="http://www.w3.org/1999/xlink" content-type="arpha" xlink:type="simple">8C371CC8-40F7-583D-B090-64B4DEB47993</object-id><label>Figure 40.</label><caption><p><italic><tp:taxon-name><tp:taxon-name-part taxon-name-part-type="genus" reg="Tryblidiopsis">Tryblidiopsis</tp:taxon-name-part><tp:taxon-name-part taxon-name-part-type="species" reg="yunnanensis">yunnanensis</tp:taxon-name-part></tp:taxon-name></italic> (HOU 487/<named-content xmlns:xlink="http://www.w3.org/1999/xlink" content-type="dwc:institutional_code" xlink:title="Capital Normal University" xlink:href="http://grbio.org/institution/capital-normal-university" xlink:type="simple">BJTC</named-content> 201203, holotype) <bold>a</bold> ascomata on a twig of <italic><tp:taxon-name><tp:taxon-name-part taxon-name-part-type="genus" reg="Tsuga">Tsuga</tp:taxon-name-part><tp:taxon-name-part taxon-name-part-type="species" reg="chinensis">chinensis</tp:taxon-name-part></tp:taxon-name></italic><bold>b, c</bold> mature ascomata. Scale bars: 1 mm (<bold>a</bold>); 500 μm (<bold>b, c</bold>).</p></caption><graphic xmlns:xlink="http://www.w3.org/1999/xlink" xlink:href="imafungus-16-e138790-g040.jpg" position="float" orientation="portrait" xlink:type="simple" id="oo_1253037.jpg"><uri content-type="original_file" xlink:type="simple">https://binary.pensoft.net/fig/1253037</uri></graphic></fig><fig id="F40" position="float" orientation="portrait"><object-id xmlns:xlink="http://www.w3.org/1999/xlink" content-type="doi" xlink:type="simple">10.3897/imafungus.16.138790.figure41</object-id><object-id xmlns:xlink="http://www.w3.org/1999/xlink" content-type="arpha" xlink:type="simple">5A1ACB14-6947-59E4-A4BB-41C4D8B0F45A</object-id><label>Figure 41.</label><caption><p><italic><tp:taxon-name><tp:taxon-name-part taxon-name-part-type="genus" reg="Tryblidiopsis">Tryblidiopsis</tp:taxon-name-part><tp:taxon-name-part taxon-name-part-type="species" reg="yunnanensis">yunnanensis</tp:taxon-name-part></tp:taxon-name></italic> on <italic><tp:taxon-name><tp:taxon-name-part taxon-name-part-type="genus" reg="Tsuga">Tsuga</tp:taxon-name-part><tp:taxon-name-part taxon-name-part-type="species" reg="chinensis">chinensis</tp:taxon-name-part></tp:taxon-name></italic> (HOU 487/<named-content xmlns:xlink="http://www.w3.org/1999/xlink" content-type="dwc:institutional_code" xlink:title="Capital Normal University" xlink:href="http://grbio.org/institution/capital-normal-university" xlink:type="simple">BJTC</named-content> 201203, holotype) <bold>a</bold> part of an ascoma in vertical section <bold>b</bold> paraphyses, mature asci with ascospores, and immature ascus <bold>c</bold> liberated ascospores. Scale bars: 100 μm (<bold>a</bold>); 15 μm (<bold>b</bold>); 20 μm (<bold>c</bold>).</p></caption><graphic xmlns:xlink="http://www.w3.org/1999/xlink" xlink:href="imafungus-16-e138790-g041.jpg" position="float" orientation="portrait" xlink:type="simple" id="oo_1253038.jpg"><uri content-type="original_file" xlink:type="simple">https://binary.pensoft.net/fig/1253038</uri></graphic></fig></tp:treatment-sec></tp:taxon-treatment>
