# Supplementary material for: ﻿New genera and species of coniferous twig-inhabiting Rhytismatales from China
Source: IMA Fungus. 2025 Feb 17;16:e138790. doi: 10.3897/imafungus.16.138790 (PMC11882027; doi:10.3897/imafungus.16.138790)
Supplement: XML Treatment for Tryblidiopsis [file imafungus.16.138790-treatment39.xml]

<!DOCTYPE tp:taxon-treatment
  PUBLIC "-//TaxonX//DTD Taxonomic Treatment Publishing DTD v0 20100105//EN" "tax-treatment-NSO.dtd">
<tp:taxon-treatment xmlns:tp="http://www.plazi.org/taxpub"><tp:treatment-meta><kwd-group><label>Taxon classification</label><kwd>
                <named-content content-type="kingdom">Animalia</named-content>
              </kwd><kwd>
                <named-content content-type="order">Rhytismatales</named-content>
              </kwd><kwd>
                <named-content content-type="family">Rhytismataceae</named-content>
              </kwd></kwd-group><mixed-citation publication-type="journal"><person-group><name><surname>Zhuo</surname><given-names>Lan</given-names></name><name><surname>Wang</surname><given-names>Hai-Qi</given-names></name><name><surname>Zhang</surname><given-names>Peng</given-names></name><name><surname>Sui</surname><given-names>Xiao-Nan</given-names></name><name><surname>Guo</surname><given-names>Mei-Jun</given-names></name><name><surname>Wang</surname><given-names>Shi-Juan</given-names></name><name><surname>Hou</surname><given-names>Cheng-Lin</given-names></name></person-group><article-title>﻿New genera and species of coniferous twig-inhabiting <italic><tp:taxon-name><tp:taxon-name-part taxon-name-part-type="genus" reg="Rhytismatales">Rhytismatales</tp:taxon-name-part></tp:taxon-name></italic> from China</article-title><source>IMA Fungus</source><day>17</day><month>02</month><year>2025</year><volume>16</volume><pub-id pub-id-type="doi">10.3897/imafungus.16.138790</pub-id></mixed-citation></tp:treatment-meta><tp:nomenclature><label>﻿</label><tp:taxon-name>
              <object-id xmlns:xlink="http://www.w3.org/1999/xlink" content-type="arpha" xlink:type="simple">82D073E1-35D2-58EA-A8BF-CA47F6866EE0</object-id>
              <tp:taxon-name-part taxon-name-part-type="genus" reg="Tryblidiopsis">Tryblidiopsis</tp:taxon-name-part>
            </tp:taxon-name><tp:taxon-authority>sp. 1</tp:taxon-authority><xref ref-type="fig" rid="F41">Fig. 42</xref></tp:nomenclature><tp:treatment-sec sec-type="Specimen examined" id="SECID0EXMAM"><title>Specimen examined.</title><p>CHINA, Sichuan Province, Xiaojin County, Jiajinshan, on twigs of <italic><tp:taxon-name><tp:taxon-name-part taxon-name-part-type="genus" reg="Picea">Picea</tp:taxon-name-part></tp:taxon-name></italic> sp. (<italic><tp:taxon-name><tp:taxon-name-part taxon-name-part-type="genus" reg="Pinaceae">Pinaceae</tp:taxon-name-part></tp:taxon-name></italic>), 25 Jul. 2006, C.L. Hou, HOU 288 (<named-content xmlns:xlink="http://www.w3.org/1999/xlink" content-type="dwc:institutional_code" xlink:title="Capital Normal University" xlink:href="http://grbio.org/institution/capital-normal-university" xlink:type="simple">BJTC</named-content> 2006015).</p></tp:treatment-sec><tp:treatment-sec sec-type="notes" id="SECID0EQNAM"><title>Notes.</title><p>In the multigene phylogenetic analysis, the sequence of the specimen HOU 288 forms a distinct clade closely related to the sequence of <italic><tp:taxon-name><tp:taxon-name-part taxon-name-part-type="genus" reg="Tryblidiopsis">Try.</tp:taxon-name-part><tp:taxon-name-part taxon-name-part-type="species" reg="melanostroma">melanostroma</tp:taxon-name-part></tp:taxon-name></italic> and <italic><tp:taxon-name><tp:taxon-name-part taxon-name-part-type="genus" reg="Tryblidiopsis">Try.</tp:taxon-name-part><tp:taxon-name-part taxon-name-part-type="species" reg="sichuanensis">sichuanensis</tp:taxon-name-part></tp:taxon-name></italic>. The <abbrev xmlns:xlink="http://www.w3.org/1999/xlink" xlink:title="internal transcribed spacer" id="ABBRID0EMOAM" xlink:type="simple">ITS</abbrev> rDNA sequence similarity of this specimens and these two species is 97%. Because the specimen is immature, it is labelled as <italic><tp:taxon-name><tp:taxon-name-part taxon-name-part-type="genus" reg="Tryblidiopsis">Tryblidiopsis</tp:taxon-name-part></tp:taxon-name></italic> sp. 1.</p><fig id="F41" position="float" orientation="portrait"><object-id xmlns:xlink="http://www.w3.org/1999/xlink" content-type="doi" xlink:type="simple">10.3897/imafungus.16.138790.figure42</object-id><object-id xmlns:xlink="http://www.w3.org/1999/xlink" content-type="arpha" xlink:type="simple">0AC185D5-5AEE-5A31-9A08-9644694AD2EB</object-id><label>Figure 42.</label><caption><p><italic><tp:taxon-name><tp:taxon-name-part taxon-name-part-type="genus" reg="Tryblidiopsis">Tryblidiopsis</tp:taxon-name-part></tp:taxon-name></italic> sp. 1 (HOU 288/<named-content xmlns:xlink="http://www.w3.org/1999/xlink" content-type="dwc:institutional_code" xlink:title="Capital Normal University" xlink:href="http://grbio.org/institution/capital-normal-university" xlink:type="simple">BJTC</named-content> 2023053) <bold>a</bold> immature ascomata on a twig of <italic><tp:taxon-name><tp:taxon-name-part taxon-name-part-type="genus" reg="Picea">Picea</tp:taxon-name-part></tp:taxon-name></italic> sp. <bold>b, c</bold> immature ascomata. Scale bars: 2 mm (<bold>a</bold>); 500 μm (<bold>b</bold>); 1 mm (<bold>c</bold>).</p></caption><graphic xmlns:xlink="http://www.w3.org/1999/xlink" xlink:href="imafungus-16-e138790-g042.jpg" position="float" orientation="portrait" xlink:type="simple" id="oo_1253039.jpg"><uri content-type="original_file" xlink:type="simple">https://binary.pensoft.net/fig/1253039</uri></graphic></fig></tp:treatment-sec></tp:taxon-treatment>
